# Supplementary material for: Rxn-INSIGHT: fast chemical reaction analysis using bond-electron matrices
Source: J Cheminform. 2024 Mar 29;16:37. doi: 10.1186/s13321-024-00834-z (PMC10980627; doi:10.1186/s13321-024-00834-z)
Supplement: Supplementary file 2 — Additional file 2. Spreadsheet with SMIRKS identifiers for named reaction patterns. [file 13321_2024_834_MOESM2_ESM.xlsx]

## Sheet: Sheet1
name	smirks
Schotten-Baumann to ester	[Cl,F,Br,I]-[C;H0;D3;+0:1](=[O,S;D1;H0:2])-[*:3].[OH;D1;+0:4]-[*:5]>>[O,S;D1;H0:2]=[C;H0;D3;+0:1](-[*:3])-[O;H0;D2;+0:4]-[*:5]
Acylation of Nitrogen Nucleophiles by Acyl/Thioacyl/Carbamoyl Halides and Analogs_N	[Cl,F,Br,I]-[C;H0;D3;+0:1](=[N;D2;H0:2])-[*:3].[*:4]-[NH2;D1;+0:5]>>[*:4]-[NH;D2;+0:5]-[C;H0;D3;+0:1](=[N;D2;H0:2])-[*:3]
Acylation of Nitrogen Nucleophiles by Acyl/Thioacyl/Carbamoyl Halides and Analogs_OS	[Cl,F,Br,I]-[C;H0;D3;+0:1](=[O,S;D1;H0:2])-[*:3].[*:4]-[NH2;D1;+0:5]>>[*:4]-[NH;D2;+0:5]-[C;H0;D3;+0:1](=[O,S;D1;H0:2])-[*:3]
Esterification of Carboxylic Acids	[CX3;+0:2](-[O;H1;D1;+0])=[O;D1;H0:3].[C:4]-[OH;D1;+0:5]>>[C:4]-[O;H0;D2;+0:5]-[CX3;+0:2](=[O;D1;H0:3])
Esterification of Carboxylic Acids	[CX3;+0:2](-[O;H1;D1;+0])=[O;D1;H0:3].[C:4]-[OH;D1;+0:5].[Cl]-[S;H0;D3;+0](=[O;H0;D1;+0])-[Cl]>>[C:4]-[O;H0;D2;+0:5]-[CX3;+0:2](=[O;D1;H0:3])
Esterification of Carboxylic Acids	[CX3;+0:2](-[O;H1;D1;+0])=[O;D1;H0:3].[Cl]-[C;D2,D3;+0]-[Cl]>>[C:4]-[O;H0;D2;+0:5]-[CX3;+0:2](=[O;D1;H0:3])
Hydrolysis or Hydrogenolysis of Carboxylic Esters or Thioesters	[*]-[C;H0;D3;+0](=[O;D1;H0])-[O;H0;D2;+0:1]-[*:2]>>[O;H1;D1;+0:1]-[*:2]
Formation of NOS Heterocycles	[*:8]-[C;H0;D3;+0:6](=[O,S;D1;H0:7])-[N;H1;D2;+0:1]-[C;+0:2]-[C;H0;D3;+0:3](=[O,S;D1;H0;+0:4])-[*:5]>>[*:8]-[C;H0;D3;+0:6]1=[N;H0;D2;+0:1]-[C;+0:2]-[C;H0;D3;+0:3](=[O,S;D1;H0;+0:4])-[O,S;H0;D2;+0:7]1
Aromatic fluorination	[c;H1;D2;+0:1]>>[c;H0;D3;+0:1]-[F;H0;D1;+0:2]
Aromatic chlorination	[c;H1;D2;+0:1]>>[c;H0;D3;+0:1]-[Cl;H0;D1;+0:2]
Aromatic bromination	[c;H1;D2;+0:1]>>[c;H0;D3;+0:1]-[Br;H0;D1;+0:2]
Aromatic iodination	[c;H1;D2;+0:1]>>[c;H0;D3;+0:1]-[I;H0;D1;+0:2]
Chlorination	[#6:1]>>[#6:1]-[Cl]
Chlorination	[#6:1].[*]-[Cl;H0;D1;+0:2]>>[#6:1]-[Cl]
Chlorination	[#6:1].[Cl;H1;D0;+0:2]>>[#6:1]-[Cl]
Fluorination	[#6:1]>>[#6:1]-[F]
Iodination	[#6:1]>>[#6:1]-[I]
Iodination	[#6:1].[*]-[I;H0;D1;+0:2]>>[#6:1]-[I;H0;D1;+0:2]
Bromination	[#6:1]>>[#6:1]-[Br]
Bromination	[#6:1].[*]-[Br;H0;D1;+0:2]>>[#6:1]-[Br]
Bromination	[#6:1].[Br;H1;D0;+0:2]>>[#6:1]-[Br]
Oxidation of aldehydes to carboxylic acids	[C;H1;D2;+0:1](=[O;H0;D1;+0:2])>>[C;H0;D3;+0:1](=[O;H0;D1;+0:2])-[O;H1;D1;+0:3]
Alcohol protection with silyl ethers	[*:1]-[O;H1;D1;+0:2].[Si;H0;D4;+0:3]-[Cl;H0;D1;+0]>>[*:1]-[O;H0;D2;+0:2]-[Si;H0;D4;+0:3]
Alcohol deprotection from silyl ethers	[*:1]-[O;H0;D2;+0:2]-[Si;H0;D4;+0:3]>>[*:1]-[O;H1;D1;+0:2]
Alcohol deprotection from silyl ethers (double)	[Si;H0;D4;+0:1]-[O;H0;D2;+0:2]-[*:3]-[O;H0;D2;+0:4]-[Si;H0;D4;+0:5]>>[O;H1;D1;+0:2]-[*:3]-[O;H1;D1;+0:4]
Alcohol deprotection from silyl ethers (diol)	[Si;H0;D4;+0:1]-[O;H0;D2;+0:2]-[*:3]-[*:4]-[O;H0;D2;+0:5]-[Si;H0;D4;+0:6]>>[O;H1;D1;+0:2]-[*:3]-[*:4]-[O;H1;D1;+0:5]
O-alkylation of carboxylic acids with diazo compounds	[C;H0;D3;+0:1](=[O;H0;D1;+0:2])-[O;H1;D1;+0:3].[C;+0:4]=[N;H0;D2;+1:5]=[N;H0;D1;-1:6]>>[C;H0;D3;+0:1](=[O;H0;D1;+0:2])-[O;H0;D2;+0:3]-[C;+0:4]
O-alkylation of carboxylic acids with diazo compounds	[C;H0;D3;+0:1](=[O;H0;D1;+0:2])-[O;H1;D1;+0:3].[*]-[C;+0:4]=[N;H0;D2;+1:5]=[N;H0;D1;-1:6]>>[C;H0;D3;+0:1](=[O;H0;D1;+0:2])-[O;H0;D2;+0:3]-[C;+0:4]
O-alkylation of amides with diazo compounds	[C;H0;D3;+0:1](=[O;H0;D1;+0:2])-[N;H1;D2;+0:3].[C;+0:4]=[N;H0;D2;+1:5]=[N;H0;D1;-1:6]>>[C;H0;D3;+0:1](=[O;H0;D1;+0:2])-[N;H0;D3;+0:3]-[C;+0:4]
Oxidation or Dehydrogenation of Alcohols to Aldehydes and Ketones	[C;H1;D3;+0:1]-[O;H1;D1;+0:2]>>[C;H0;D3;+0:1](=[O;H0;D1;+0:2])
Oxidation or Dehydrogenation of Alcohols to Aldehydes and Ketones	[C;+0:1]-[O;H1;D1;+0:2]>>[C;+0:1](=[O;H0;D1;+0:2])
Williamson Ether Synthesis	[C;!H0;+0:1]-[O;H1;D1;+0:2].[#6;+0:3]-[F,Br,I,Cl]>>[#6;+0:1]-[O;H0;D2;+0:2]-[#6;+0:3]
Williamson Ether Synthesis	[c;+0:1]-[O;H1;D1;+0:2].[#6;+0:3]-[F,Br,I,Cl]>>[c;+0:1]-[O;H0;D2;+0:2]-[#6;+0:3]
Williamson Ether Synthesis (intra to epoxy)	[F,Cl,Br,I]-[C;+0:0]-[C;+0:1]-[O;H1;D1;+0:2]>>[C;+0:0]1-[C;+0:1]-[O;H0;D2;+0:2]-1
Aminolysis of esters	[#6:0]-[C;H0;D3;+0:1](=[O;H0;D1;+0:2])-[O;H0;D2;+0:3].[N;H1,H2;+0:4]>>[#6:0]-[C;H0;D3;+0:1](=[O;H0;D1;+0:2])-[N;+0:4]
Formation of Sulfonic Esters	[*:7]-[S;H0;D4;+0:1](=[O;H0;D1;+0:2])(=[O;H0;D1;+0:3])-[F,Cl,Br,I;H0;D1;+0:4].[#6;+0:5]-[O;H1;D1;+0:6]>>[#6;+0:5]-[O;H0;D2;+0:6]-[S;H0;D4;+0:1](=[O;H0;D1;+0:2])(=[O;H0;D1;+0:3])-[*:7]
Formation of Sulfonic Esters on TMS protected alcohol	[*:7]-[S;H0;D4;+0:1](=[O;H0;D1;+0:2])(=[O;H0;D1;+0:3])-[F,Cl,Br,I;H0;D1;+0:4].[#6;+0:5]-[O;H0;D2;+0:6]-[Si;H0;D4;+0]>>[#6;+0:5]-[O;H0;D2;+0:6]-[S;H0;D4;+0:1](=[O;H0;D1;+0:2])(=[O;H0;D1;+0:3])-[*:7]
Acetal hydrolysis to diol	[#6;+0:1]1-[O;H0;D2;+0:2]-[C;H0;D4;+0:3]-[O;H0;D2;+0:4]-[#6;+0:5]1>>[O;H1;D1;+0:2]-[#6;+0:1]-[#6;+0:5]-[O;H1;D1;+0:4]
Acetal hydrolysis to aldehyde	[O;H0;D2;+0:2]-[#6;D3;H1;+0:3]-[O;H0;D2;+0:4]>>[#6;D2;H1;+0:3](=[O;H0;D1;+0:6])
Ketal hydrolysis to ketone	[O;H0;D2;+0:2]-[#6;D4;H0;+0:3]-[O;H0;D2;+0:4]>>[#6;D3;H0;+0:3](=[O;H0;D1;+0:6])
Aldehyde or ketone acetalization	[*:1]-[C;+0:3](=[O;H0;D1;+0:6])>>[O;H0;D2;+0:2]-[#6;+0:3](-[*:1])-[O;H0;D2;+0:4]
Diol acetalization	[O;H1;D1;+0:2]-[#6;+0:1]-[#6;+0:5]-[O;H1;D1;+0:4]>>[#6;+0:1]1-[O;H0;D2;+0:2]-[C;H0;D4;+0:3]-[O;H0;D2;+0:4]-[#6;+0:5]1
Production of 2H,1-benzopyrans	[O;H0;D1;+0]=[C;H1;D2;+0:1]-[CH;D2;+0:2]=[C;+0:3](-[H,$(C),$(CC),$(CCC),$(CCCC):4])(-[H,$(C),$(CC),$(CCC),$(CCCC),$(CCCCC),$(CCCCCC):5]).[OH;D1;+0:6]-[c:7]:[cH;D2;+0:8]:[c:9]>>[H,$(C),$(CC),$(CCC),$(CCCC):4]-[C;H0;D4;+0:3]1(-[H,$(C),$(CC),$(CCC),$(CCCC),$(CCCCC),$(CCCCCC):5])-[CH;D2;+0:2]=[CH;D2;+0:1]-[c;H0;D3;+0:8](:[c:9]):[c:7]-[O;H0;D2;+0:6]-1
Formation of Azides from halogens	[*:1]-[Cl,F,Br,I:2]>>[*:1]-[N;H0;D2;+0]=[N;H0;D2;+1]=[N;H0;D1;-1]
Formation of Azides from halogens	[*:1]-[Cl,F,Br,I:2].[N;H0:3]=[N;H0;D2;+1:4]=[N;H0;D1;-1:5]>>[*:1]-[N;H0;D2;+0:3]=[N;H0;D2;+1:4]=[N;H0;D1;-1:5]
Formation of Azides from boronic acids	[#6;$([#6]:[#6]),$([#6]=[#6]),$([#6]#[#6]);+0:1]-[B;H0;D3;+0](-[O;H1;D1;+0])-[O;H1;D1;+0].[N;-1:2]=[N;+1:3]=[N;-1:4]>>[N;-1:2]=[N;+1:3]=[N;+0:4]-[#6;$([#6]:[#6]),$([#6]=[#6]),$([#6]#[#6]);+0:1]
Formation of Azides from boronic acids	[O;H1;+0]-[B;H0;D3;+0](-[#6;+0:1])-[O;H1;+0]>>[#6;+0:1]-[N;H0;D2;+0]=[N;H0;D2;+1]=[N;H0;D1;-1]
Formation of Azides from boronic acids	[O;H1;+0]-[B;H0;D3;+0](-[#6;+0:1])-[O;H1;+0].[N;H0:3]=[N;H0;D2;+1:4]=[N;H0;D1;-1:5]>>[#6;+0:1]-[N;H0;D2;+0:3]=[N;H0;D2;+1:4]=[N;H0;D1;-1:5]
S-alkylation of thiols	[c;H0;D3;+0:1]-[C;D2;H2;+0:2]-[Cl,Br,F,I:3].[c:5]~[c;+0:4]-[S;H1;D1;+0:6]>>[c;H0;D3;+0:1]-[C;D2;H2;+0:2]-[S;H0;D2;+0:6]-[c;+0:4]~[c:5]
S-alkylation of thiols (ethyl)	[c;H0;D3;+0:1]-[C;D2;H2;+0:2]-[Cl,Br,F,I:3].[c;H0;D3;+0:5]-[C;H2;D2;+0:4]-[S;H1;D1;+0:6]>>[c;H0;D3;+0:1]-[C;D2;H2;+0:2]-[S;H0;D2;+0:6]-[C;H2;D2;+0:4]-[c;H0;D3;+0:5]
S-alkylation of thiols with alcohols	[c;H0;D3;+0:1]-[C;D2;H2;+0:2]-[O;H1;D1;+0:3].[c:5]~[c;+0:4]-[S;H1;D1;+0:6]>>[c;H0;D3;+0:1]-[C;D2;H2;+0:2]-[S;H0;D2;+0:6]-[c;+0:4]~[c:5]
S-alkylation of thiols with alcohols (ethyl)	[c;H0;D3;+0:1]-[C;D2;H2;+0:2]-[O;H1;D1;+0:3].[c;H0;D3;+0:5]-[C;H2;D2;+0:4]-[S;H1;D1;+0:6]>>[c;H0;D3;+0:1]-[C;D2;H2;+0:2]-[S;H0;D2;+0:6]-[C;H2;D2;+0:4]-[c;H0;D3;+0:5]
Ketonization by decarboxylation of carbonic acids	[*:1]-[C;H0;D3;+0:2](=[O;D1;H0:3])-[O;D1;H1;+0:4].[*:5]-[C;H0;D3;+0:6](=[O;D1;H0:7])-[O;D1;H1;+0:8]>>[*:1]-[C;H0;D3;+0:2](=[O;D1;H0:3])-[*:5]
Ketonization by decarboxylation of acid halides	[*:1]-[C;H0;D3;+0:2](=[O;D1;H0:3])-[Cl,F,Br,I:4].[*:5]-[C;H0;D3;+0:6](=[O;D1;H0:7])-[O;D1;H1;+0:8]>>[*:1]-[C;H0;D3;+0:2](=[O;D1;H0:3])-[*:5]
Preparation of boronic acids	[*]-[O;H0;D2;+0:1]-[B;H0;D3;+0:2](-[O;H0;D2;+0:3]-[*])-[O;H0;D2;+0:4]-[*].[#6;+0:5]-[Br]>>[O;H1;+0:1]-[B;H0;D3;+0:2](-[#6;+0:5])-[O;H1;+0:3]
Preparation of boronic acids without boronic ether	[#6;+0:5]-[Br]>>[O;H1;D0;+0:1]-[B;H0;D3;+0:2](-[#6;+0:5])-[O;H1;D0;+0:3]
Preparation of boronic acids from trifluoroborates	[#6;+0:1]-[B;H0;D4;-1:2](-[F;H0;D1;+0])(-[F;H0;D1;+0])-[F;H0;D1;+0]>>[O;H1;+0]-[B;H0;D3;+0:2](-[#6;+0:1])-[O;H1;+0]
Preparation of boronic acids	[#6;+0:1]-[B;H0;D3;+0:2](-[O;H0;D2;+0:3]-[*])-[O;H0;D2;+0:4]-[*]>>[O;H1;+0:4]-[B;H0;D3;+0:2](-[#6;+0:1])-[O;H1;+0:3]
Preparation of boronic ethers	[Br]-[c;H0;D3;+0:1].[O;H0;D2;+0]-[B;H0;D3;+0:4](-[O;H0;D2;+0:5])-[O;H0;D2;+0:6]>>[O;H0;D2;+0:5]-[B;H0;D3;+0:4](-[O;H0;D2;+0:6])-[c;H0;D3;+0:1]
Preparation of boronic ethers with bis(pinacolato)diboron	[Br]-[c;H0;D3;+0:1].[O;H0;D2;+0:3]-[B;H0;D3;+0:4](-[O;H0;D2;+0:5])-[B;H0;D3;+0](-[O;H0;D2;+0])-[O;H0;D2;+0]>>[O;H0;D2;+0:5]-[B;H0;D3;+0:4](-[O;H0;D2;+0:3])-[c;H0;D3;+0:1]
Azide to amine reduction (Staudinger)	[#6;+0:1]-[N;H0;D2;+0]=[N;H0;D2;+1]=[N;H0;D1;-1]>>[N;H2;D1;+0]-[#6;+0:1]
P-cleavage	O-P(=O)(-O)-[NH;D2;+0:1]-[C:2]>>[Cl,Br,I,F].[C:2]-[NH2;D1;+0:1]
P-cleavage	O-P(=O)(-O)-[NH;D2;+0:1]-[C:2]>>[C:2]-[NH2;D1;+0:1]
Wittig reaction with triphenylphosphorane	[#6:1]-[#6;+0:2](=O).[c;H0;+0]-[P;D4;H0;+0](-[c;H0;+0])(-[c;H0;+0])=[C;+0:3]-[*:4]>>[#6:1]-[#6;+0:2]=[C;+0:3]-[*:4]
Wittig with Phosphonium	[#6:1]-[#6;+0:2](=O).O-P(=O)(-O)-[C;H2;D2;+0:3]-[*:4]>>[#6:1]-[#6;+0:2]=[C;H1;D2;+0:3]-[*:4]
Wittig with Phosphonium	[#6:1]-[#6;+0:2](=O).[P;+1]-[C;H2;D2;+0:3]-[*:4]>>[#6:1]-[#6;+0:2]=[C;H1;D2;+0:3]-[*:4]
Julia Olefination	[#6:1]-[#6;+0:2](=O).O=S(=O)(-[#6])-[C;H2;D2;+0:3]-[*:4]>>[#6:1]-[#6;+0:2]=[C;H1;D2;+0:3]-[*:4]
Acylation of Nitrogen Nucleophiles by Carboxylic Acids	[*:1]-[N;H1;D2;+0:2]-[*:3].[CX3;+0:4](=[O;H0;D1;+0:5])-[O;H1;D1;+0:6]>>[CX3;+0:4](=[O;H0;D1;+0:5])-[N;H0;D3;+0:2](-[*:1])-[*:3]
Reduction of aldehydes and ketones to alcohols	[C;!H2;+0:1]=[O;H0;D1;+0:2]>>[C;!H2;+0:1]-[O;H1;D1;+0:2]
Aromatic substitution of bromine by chlorine	[Br]-[c;H0;D3;+0:1]>>[Cl]-[c;H0;D3;+0:1]
Aromatic dehalogenation	[Br,Cl,F,I]-[c;H0;D3;+0:1]>>[c;H1;D3;+0:1]
Boc amine deprotection	[C;H3;D1;+0]-[C;H0;D4;+0](-[C;H3;D1;+0])(-[C;H3;D1;+0])-[O;H0;D2;+0]-[C;H0;D3;+0](=[O;H0;D1;+0])-[#7;H0;D3;+0:1]-[C;H0;D3;+0](=[O;H0;D1;+0])-[O;H0;D2;+0]-[C;H0;D4;+0](-[C;H3;D1;+0])(-[C;H3;D1;+0])-[C;H3;D1;+0]>>[#7;H2;D1;+0:1]
Boc amine deprotection	[C;H3;D1;+0]-[C;H0;D4;+0](-[C;H3;D1;+0])(-[C;H3;D1;+0])-[O;H0;D2;+0]-[C;H0;D3;+0](=[O;H0;D1;+0])-[#7;H0,H1;+0:1]>>[#7;H1,H2;+0:1]
Boc amine deprotection of guanidine	[C;H3;D1;+0]-[C;H0;D4;+0](-[C;H3;D1;+0])(-[C;H3;D1;+0])-[O;H0;D2;+0]-[C;H0;D3;+0](=[O;H0;D1;+0])-[#7;H0;+0:1]=[C;H0;D3;+0:2]-[#7;H1;+0:3]-[C;H0;D3;+0](=[O;H0;D1;+0])-[O;H0;D2;+0]-[C;H0;D4;+0](-[C;H3;D1;+0])(-[C;H3;D1;+0])-[C;H3;D1;+0]>>[#7;H1;+0:1]=[C;H0;D3;+0:2]-[#7;H2;+0:3]
Boc amine deprotection to NH-NH2	[C;H3;D1;+0]-[C;H0;D4;+0](-[C;H3;D1;+0])(-[C;H3;D1;+0])-[O;H0;D2;+0]-[C;H0;D3;+0](=[O;H0;D1;+0])-[#7;H0;+0:1]-[#7;H1;+0:2]-[C;H0;D3;+0](=[O;H0;D1;+0])-[O;H0;D2;+0]-[C;H0;D4;+0](-[C;H3;D1;+0])(-[C;H3;D1;+0])-[C;H3;D1;+0]>>[#7;H1;+0:1]-[#7;H2;+0:2]
Boc amine protection	[#7;H2;D1;+0:1]>>[C;H3;D1;+0]-[C;H0;D4;+0](-[C;H3;D1;+0])(-[C;H3;D1;+0])-[O;H0;D2;+0]-[C;H0;D3;+0](=[O;H0;D1;+0])-[#7;H0;D3;+0:1]-[C;H0;D3;+0](=[O;H0;D1;+0])-[O;H0;D2;+0]-[C;H0;D4;+0](-[C;H3;D1;+0])(-[C;H3;D1;+0])-[C;H3;D1;+0]
Boc amine protection explicit	[C;H3;D1;+0:1]-[C;H0;D4;+0:2](-[C;H3;D1;+0:3])(-[C;H3;D1;+0:4])-[O;H0;D2;+0:5]-[C;H0;D3;+0:6](=[O;H0;D1;+0:7])-[Cl,Br,I].[#7;H1,H2;+0:8]>>[C;H3;D1;+0:1]-[C;H0;D4;+0:2](-[C;H3;D1;+0:3])(-[C;H3;D1;+0:4])-[O;H0;D2;+0:5]-[C;H0;D3;+0:6](=[O;H0;D1;+0:7])-[#7;H0,H1;+0:8]
Boc amine protection with Boc anhydride	[#7;H1,H2;!$(N~C(=O));+0:1].[C;H3;D1;+0]-[C;H0;D4;+0](-[C;H3;D1;+0])(-[C;H3;D1;+0])-[O;H0;D2;+0]-[C;H0;D3;+0](=[O;H0;D1;+0])-[O;H0;D2;+0]-[C;H0;D3;+0:2](=[O;H0;D1;+0:3])-[O;H0;D2;+0:4]-[C;H0;D4;+0:5](-[C;H3;D1;+0:6])(-[C;H3;D1;+0:7])-[C;H3;D1;+0:8]>>[#7;H0,H1;+0:1]-[C;H0;D3;+0:2](=[O;H0;D1;+0:3])-[O;H0;D2;+0:4]-[C;H0;D4;+0:5](-[C;H3;D1;+0:6])(-[C;H3;D1;+0:7])-[C;H3;D1;+0:8]
Boc amine protection (ethyl Boc)	[C;H3;D1;+0:1]-[C;H0;D4;+0:2](-[C;H3;D1;+0:3])(-[C;H3;D1;+0:4])-[O;H0;D2;+0:5]-[C;H0;D3;+0:6](=[O;H0;D1;+0:7])-[C;H2;D2;+0:8]-[Cl,Br,I].[#7;H1,H2;+0:9]>>[C;H3;D1;+0:1]-[C;H0;D4;+0:2](-[C;H3;D1;+0:3])(-[C;H3;D1;+0:4])-[O;H0;D2;+0:5]-[C;H0;D3;+0:6](=[O;H0;D1;+0:7])-[C;H2;D2;+0:8]-[#7;H0,H1;+0:9]
Boc amine protection of secondary amine	[C;H3;D1;+0:1]-[C;H0;D4;+0:2](-[C;H3;D1;+0:3])(-[C;H3;D1;+0:4])-[O;H0;D2;+0:5]-[C;H0;D3;+0:6](=[O;H0;D1;+0:7])-[O;H0;D2;+0].[#7;H1;+0:8]>>[C;H3;D1;+0:1]-[C;H0;D4;+0:2](-[C;H3;D1;+0:3])(-[C;H3;D1;+0:4])-[O;H0;D2;+0:5]-[C;H0;D3;+0:6](=[O;H0;D1;+0:7])-[#7;H0;+0:8]
Boc amine protection of primary amine	[C;H3;D1;+0:1]-[C;H0;D4;+0:2](-[C;H3;D1;+0:3])(-[C;H3;D1;+0:4])-[O;H0;D2;+0:5]-[C;H0;D3;+0:6](=[O;H0;D1;+0:7])-[O;H0;D2;+0].[#7;H2;+0:8]>>[C;H3;D1;+0:1]-[C;H0;D4;+0:2](-[C;H3;D1;+0:3])(-[C;H3;D1;+0:4])-[O;H0;D2;+0:5]-[C;H0;D3;+0:6](=[O;H0;D1;+0:7])-[#7;H1;+0:8]
Boc amine protection of secondary amine	[C;H3;D1;+0:1]-[C;H0;D4;+0:2](-[C;H3;D1;+0:3])(-[C;H3;D1;+0:4])-[O;H0;D2;+0:5]-[C;H0;D3;+0:6](=[O;H0;D1;+0:7])-[N;H1;D2;+0].[#7;H1;+0:8]>>[C;H3;D1;+0:1]-[C;H0;D4;+0:2](-[C;H3;D1;+0:3])(-[C;H3;D1;+0:4])-[O;H0;D2;+0:5]-[C;H0;D3;+0:6](=[O;H0;D1;+0:7])-[#7;H0;+0:8]
Boc amine protection of primary amine	[C;H3;D1;+0:1]-[C;H0;D4;+0:2](-[C;H3;D1;+0:3])(-[C;H3;D1;+0:4])-[O;H0;D2;+0:5]-[C;H0;D3;+0:6](=[O;H0;D1;+0:7])-[N;H1;D2;+0].[#7;H2;+0:8]>>[C;H3;D1;+0:1]-[C;H0;D4;+0:2](-[C;H3;D1;+0:3])(-[C;H3;D1;+0:4])-[O;H0;D2;+0:5]-[C;H0;D3;+0:6](=[O;H0;D1;+0:7])-[#7;H1;+0:8]
Boc amine protection of secondary amine	[C;H3;D1;+0:1]-[C;H0;D4;+0:2](-[C;H3;D1;+0:3])(-[C;H3;D1;+0:4])-[O;H0;D2;+0:5]-[C;H0;D3;+0:6](=[O;H0;D1;+0:7])-[N;$(N=[N+]=[N-]);H0;D2;+0].[#7;H1;+0:8]>>[C;H3;D1;+0:1]-[C;H0;D4;+0:2](-[C;H3;D1;+0:3])(-[C;H3;D1;+0:4])-[O;H0;D2;+0:5]-[C;H0;D3;+0:6](=[O;H0;D1;+0:7])-[#7;H0;+0:8]
Boc amine protection of primary amine	[C;H3;D1;+0:1]-[C;H0;D4;+0:2](-[C;H3;D1;+0:3])(-[C;H3;D1;+0:4])-[O;H0;D2;+0:5]-[C;H0;D3;+0:6](=[O;H0;D1;+0:7])-[N;$(N=[N+]=[N-]);H0;D2;+0].[#7;H2;+0:8]>>[C;H3;D1;+0:1]-[C;H0;D4;+0:2](-[C;H3;D1;+0:3])(-[C;H3;D1;+0:4])-[O;H0;D2;+0:5]-[C;H0;D3;+0:6](=[O;H0;D1;+0:7])-[#7;H1;+0:8]
Alkylation of amines	[*:1]-[N;!$(N~C(=O)O);+0:2].[*:3]-O-S(=O)(=O)-C>>[*:1]-[N;+0:2]-[*:3]
Grignard with CO2 to carboxylic acid	[O;H0;D1;+0:0]=[C;H0;D2;+0:1]=[O;H0;D1;+0:2].[*:3]-[Mg]-[Br]>>[*:3]-[C;H0;D3;+0:1](=[O;H0;D1;+0:0])-[O;H1;D1;+0:2]
Grignard from aldehyde to alcohol	[#6;+0:1]-[Mg]-[Br,I,Cl].[*:2]-[C;H1;D2;+0:3](=[O;H0;D1;+0:4])>>[*:2]-[C;H1;D3;+0:3](-[O;H1;D1;+0:4])-[#6;+0:1]
Grignard from ketone to alcohol	[#6;+0:1]-[Mg]-[Br,I,Cl].[*:2]-[C;H0;D3;+0:3](=[O;H0;D1;+0:4])-[#6;+0:5]>>[*:2]-[C;H0;D4;+0:3](-[O;H1;D1;+0:4])(-[#6;+0:5])-[#6;+0:1]
Grignard from nitrile to ketone	[#6;+0:1]-[C;H0;D2;+0:2]#[#7;D1;+0].[Cl,Br,I]-[Mg]-[#6;$([#6]~[#6]);!$([#6]([Cl,Br,I])[Cl,Br,I]);!$([#6]=O):3]>>[#6;+0:1]-[C;H0;D3;+0:2](=[O;H0;D1;+0])-[#6;+0:3]
Olefination of ketones with Grignard reagents	[*:1]-[C;H0;D3;+0:2](=[O;H0;D1;+0])-[*:3].[#6;+0:4]-[Mg]-[Br,I,Cl]>>[*:1]-[C;H0;D3;+0:2](=[#6;+0:4])-[*:3]
Olefination of aldehydes with Grignard reagents	[*:1]-[C;H1;D2;+0:2](=[O;H0;D1;+0]).[#6;+0:3]-[C;H2;D2:4]-[Mg]-[Br,I,Cl]>>[*:1]-[C;H0;D3;+0:2](=[#6;+0:4])-[#6;+0:3]
Preparation of trialkylsilanes with Grignard reagents	[#6;+0:1]-[Mg]-[Br].[#6;+0:2]-[Mg]-[Br].[#6;+0:3]-[Mg]-[Br].[#6;+0:4]-[Si;H0;D4;+0:5](-[Cl])(-[Cl])-[Cl]>>[#6;+0:4]-[Si;H0;D4;+0:5](-[#6;+0:1])(-[#6;+0:2])-[#6;+0:3]
Formation of Grignard reagents	[#6;+0:0]-[Cl,Br,I:1]>>[#6;+0:0]-[Mg]-[Cl,Br,I:1]
Wrong Grignard formation	[#6;+0:0]-[I,Br]>>[#6;+0:0]-[Mg]-[Cl]
Wrong Grignard formation	[#6;+0:0]-[Cl,Br]>>[#6;+0:0]-[Mg]-[I]
Wrong Grignard formation	[#6;+0:0]-[Cl,I]>>[#6;+0:0]-[Mg]-[Br]
Deselenization	[#6;+0:1]~[Se]~[#6;+0]>>[#6;+0:1]
Reaction of alkyl halides with organometallic coumpounds	[Li,Na]-[#6;+0:1].[#6;+0:2]-[Br,I]>>[#6;+0:1]-[#6;+0:2]
Preparation of organolithium compounds	[#6;+0:1]-[Br,I]>>[#6;+0:1]-[Li]
Intramolecular transesterification/Lactone formation	[O;H0;D2;+0:8]-[#6;H0;D3;+0:6](=[O;D1;H0:7])~[*:1]~[*:2]~[#6;+0:3]-[O;D1;H1;+0:4]>>[#6;H0;D3;+0:6]1(=[O;D1;H0:7])~[*:1]~[*:2]~[#6;+0:3]-[O;H0;D2;+0:7]1
Transesterification	[C;+0]-[O;H0;D2;+0:1]-[C;H0;D3;+0:2](=[O;H0;D1;+0:3])-[C;+0:4].[C;+0:5]-[O;H1;D1;+0:6]>>[C;+0:5]-[O;H0;D2;+0:6]-[C;H0;D3;+0:2](=[O;H0;D1;+0:3])-[C;+0:4]
Suzuki coupling with boronic acids	[#6;$([#6]:[#6]),$([#6]=[#6]),$([#6]#[#6]);+0:1]-[B;H0;D3;+0](-[O;H1;D1;+0])-[O;H1;D1;+0].[#6;$([#6]=[#6]),$([#6]~[#6]:[#6]),$([#6]~n);+0:2][Cl,Br,I]>>[#6;$([#6]:[#6]),$([#6]=[#6]),$([#6]#[#6]);+0:1]-[#6;$([#6]=[#6]),$([#6]~[#6]:[#6]),$([#6]~n);+0:2]
Suzuki coupling with boronic acids OTf	[#6;$([#6]:[#6]),$([#6]=[#6]),$([#6]#[#6]);+0:1]-[B;H0;D3;+0](-[O;H1;D1;+0])-[O;H1;D1;+0].[#6;$([#6]=[#6]),$([#6]~[#6]:[#6]),$([#6]~n);+0:2]-[O;H0;D2;+0]-[S;H0;D4;+0](=[O;H0;D1;+0])(=[O;H0;D1;+0])-[C;H0;D4;+0](-[F])(-[F])-[F]>>[#6;$([#6]:[#6]),$([#6]=[#6]),$([#6]#[#6]);+0:1]-[#6;$([#6]=[#6]),$([#6]~[#6]:[#6]),$([#6]~n);+0:2]
Suzuki coupling with sulfonic esters	[#6;$([#6]:[#6]),$([#6]=[#6]),$([#6]#[#6]);+0:1]-[B;H0;D3;+0](-[O;H1;D1;+0])-[O;H1;D1;+0].[#6;$([#6]=[#6]),$([#6]~[#6]:[#6]);+0:2]-[S;+0](=[O;H0;D1;+0])(=[O;H0;D1;+0])-[#6;$([#6]~[#6]:[#6]),$([#6]-[#9]);+0:3]>>[#6;$([#6]=[#6]),$([#6]~[#6]:[#6]);+0:2]-[#6;$([#6]:[#6]),$([#6]=[#6]),$([#6]#[#6]);+0:1]
Suzuki coupling with sulfonic esters	[#6;$([#6]:[#6]),$([#6]=[#6]),$([#6]#[#6]);+0:1]-[B;H0;D3;+0](-[O;H1;D1;+0])-[O;H1;D1;+0].[#6;$([#6]=[#6]),$([#6]~[#6]:[#6]);+0:2]-[O;H0;D2;+0]-[S;+0](=[O;H0;D1;+0])(=[O;H0;D1;+0])-[#6;$([#6]~[#6]:[#6]),$([#6]-[#9]);+0:3]>>[#6;$([#6]=[#6]),$([#6]~[#6]:[#6]);+0:2]-[#6;$([#6]:[#6]),$([#6]=[#6]),$([#6]#[#6]);+0:1]
Suzuki coupling with boronic esters OTf	[#6;$([#6]:[#6]),$([#6]=[#6]),$([#6]#[#6]);+0:1]-[B;H0;D3;+0]1-[O;H0;D2;+0]-[#6;+0]~[#6;0]-[O;H0;D2;+0]1.[#6;$([#6]=[#6]),$([#6]~[#6]:[#6]),$([#6]:[#6]),$([#6]~n);+0:2]-[O;H0;D2;+0]-[S;H0;D4;+0](=[O;H0;D1;+0])(=[O;H0;D1;+0])-[C;H0;D4;+0](-[F])(-[F])-[F]>>[#6;$([#6]:[#6]),$([#6]=[#6]),$([#6]#[#6]);+0:1]-[#6;$([#6]=[#6]),$([#6]~[#6]:[#6]),$([#6]:[#6]),$([#6]~n);+0:2]
Suzuki coupling with boronic esters	[#6;$([#6]:[#6]),$([#6]=[#6]),$([#6]#[#6]);+0:1]-[B;H0;D3;+0]1-[O;H0;D2;+0]-[#6;+0]~[#6;0]-[O;H0;D2;+0]1.[#6;$([#6]=[#6]),$([#6]~[#6]:[#6]),$([#6]:[#6]),$([#6]~n);+0:2]-[Cl,Br,I]>>[#6;$([#6]:[#6]),$([#6]=[#6]),$([#6]#[#6]);+0:1]-[#6;$([#6]=[#6]),$([#6]~[#6]:[#6]),$([#6]:[#6]),$([#6]~n);+0:2]
Suzuki coupling with boronic esters OTf	[#6;$([#6]:[#6]),$([#6]=[#6]),$([#6]#[#6]);+0:1]-[B;H0;D3;+0]1-[O;H0;D2;+0]-[#6;+0]~[#6;0]-[O;H0;D2;+0]1.[#6;$([#6]=[#6]),$([#6]~[#6]:[#6]),$([#6]:[#6]),$([#6]~n);+0:2]-[O;H0;D2;+0]-[S;H0;D4;+0](=[O;H0;D1;+0])(=[O;H0;D1;+0])-[C;H0;D4;+0](-[F])(-[F])-[F]>>[#6;$([#6]:[#6]),$([#6]=[#6]),$([#6]#[#6]);+0:1]-[#6;$([#6]=[#6]),$([#6]~[#6]:[#6]),$([#6]:[#6]),$([#6]~n);+0:2]
Suzuki coupling with boronic esters	[#6;$([#6]:[#6]),$([#6]=[#6]),$([#6]#[#6]);+0:1]-[B;H0;D3;+0]1-[O;H0;D2;+0]-[#6;+0]~[#6;+0]~[#6;0]-[O;H0;D2;+0]1.[#6;$([#6]=[#6]),$([#6]~[#6]:[#6]),$([#6]:[#6]),$([#6]~n);+0:2]-[Cl,Br,I]>>[#6;$([#6]:[#6]),$([#6]=[#6]),$([#6]#[#6]);+0:1]-[#6;$([#6]=[#6]),$([#6]~[#6]:[#6]),$([#6]:[#6]),$([#6]~n);+0:2]
Suzuki coupling with boronic acids OTf	[#6;+0:1]-[B;H0;D3;+0](-[O;H1;D1;+0])-[O;H1;D1;+0].[#6;$([#6]=[#6]),$([#6]~[#6]:[#6]);+0:2]-[O;H0;D2;+0]-[S;H0;D4;+0](=[O;H0;D1;+0])(=[O;H0;D1;+0])-[C;H0;D4;+0](-[F])(-[F])-[F]>>[#6;$([#6]:[#6]),$([#6]=[#6]),$([#6]#[#6]);+0:1]-[#6;+0:2]
Suzuki coupling with boronic acids	[#6;+0:1]-[B;H0;D3;+0](-[O;H1;D1;+0])-[O;H1;D1;+0].[#6;$([#6]=[#6]),$([#6]~[#6]:[#6]);+0:2]-[Cl,Br,I]>>[#6;$([#6]:[#6]),$([#6]=[#6]),$([#6]#[#6]);+0:1]-[#6;+0:2]
Suzuki coupling with boronic acids	[#6;+0:1]-[B;H0;D3;+0](-[O;H1;D1;+0])-[O;H1;D1;+0].[#6;$([#6]=[#6]),$([#6]~[#6]:[#6]);+0:2]-[O;H1;D1;+0]>>[#6;$([#6]:[#6]),$([#6]=[#6]),$([#6]#[#6]);+0:1]-[#6;+0:2]
Petasis reaction with amines and boronic esters	[#6;$([#6]:[#6]),$([#6]=[#6]),$([#6]#[#6]);+0:1]-[B;H0;D3;+0]1-[O;H0;D2;+0]-[#6;+0]~[#6;0]-[O;H0;D2;+0]1.[#6;+0:2]-[N;H1,H2;+0:3]>>[#6;$([#6]:[#6]),$([#6]=[#6]),$([#6]#[#6]);+0:1]-[N;H0,H1;+0:3]-[#6;+0:2]
Petasis reaction with amines and boronic acids	[#6;$([#6]:[#6]),$([#6]=[#6]),$([#6]#[#6]);+0:1]-[B;H0;D3;+0](-[O;H1;D1;+0])-[O;H1;D1;+0].[#6;+0:2]-[N;H1,H2;+0:3]>>[#6;$([#6]:[#6]),$([#6]=[#6]),$([#6]#[#6]);+0:1]-[N;H0,H1;+0:3]-[#6;+0:2]
Petasis reaction with amines aldehydes and boronic acids	[*:1]-[N;H1,H2;+0:2].[C;H1;D2;+0:3](=[O;H0;D1;+0:4])-[*:5].[#6;$([#6]:[#6]),$([#6]=[#6]),$([#6]#[#6]);+0:6]-[B;H0;D3;+0](-[O;H1;D1;+0])-[O;H1;D1;+0]>>[*:5]-[C;H1;D3;+0:3](-[#6;$([#6]:[#6]),$([#6]=[#6]),$([#6]#[#6]);+0:6])-[N;H0,H1;+0:2]-[*:1]
Chan-Lam alcohol	[c;D3;+0:1]-[B;H0;D3;+0](-[O;H1;D1;+0])-[O;H1;D1;+0].[O;$(OC),$(O-N=C);H1;D1;+0:2]>>[c;D3;+0:1]-[O;H0;D2;+0:2]
Chan-Lam amine	[c;D3;+0:1]-[B;H0;D3;+0](-[O;H1;D1;+0])-[O;H1;D1;+0].[N;H2;D1;+0:2]>>[c;D3;+0:1]-[N;H1;D2;+0:2]
Deboronation of boronic esters	[#6;$([#6]:[#6]),$([#6]=[#6]),$([#6]#[#6]);+0:1]-[B;H0;D3;+0]1-[O;H0;D2;+0]-[#6;+0]~[#6;0]-[O;H0;D2;+0]1>>[#6;$([#6]:[#6]),$([#6]=[#6]),$([#6]#[#6]);+0:1]
Deboronation of boronic acids	[#6;+0:1]-[B;H0;D3;+0](-[O;H1;D1;+0])-[O;H1;D1;+0]>>[#6;+0:1]
Oxidation of boronic acids	[#6;+0:1]-[B;H0;D3;+0](-[O;H1;D1;+0])-[O;H1;D1;+0]>>[#6;+0:1]-[O;H1;D1;+0]
Oxidation of boronic esters	[#6;$([#6]:[#6]),$([#6]=[#6]),$([#6]#[#6]);+0:1]-[B;H0;D3;+0]1-[O;H0;D2;+0]-[#6;+0]~[#6;0]-[O;H0;D2;+0]1>>[#6;+0:1]-[O;H1;D1;+0]
Halodeboronation of boronic acids	[#6;$([#6]:[#6]),$([#6]=[#6]),$([#6]#[#6]);+0:1]-[B;H0;D3;+0](-[O;H1;D1;+0])-[O;H1;D1;+0]>>[#6;$([#6]:[#6]),$([#6]=[#6]),$([#6]#[#6]);+0:1]-[I]
Halodeboronation of boronic esters	[#6;$([#6]:[#6]),$([#6]=[#6]),$([#6]#[#6]);+0:1]-[B;H0;D3;+0]1-[O;H0;D2;+0]-[#6;+0]~[#6;0]-[O;H0;D2;+0]1>>[#6;$([#6]:[#6]),$([#6]=[#6]),$([#6]#[#6]);+0:1]-[I]
Hydroarylation of alkynes with boronic acids	[#6;H0;+0:3]#[#6;+0:2].[#6;$([#6]:[#6]);+0:1]-[B;H0;D3;+0](-[O;H1;D1;+0])-[O;H1;D1;+0]>>[#6;$([#6]:[#6]);+0:1]-[#6;H0;+0:3]=[#6;+0:2]
Synthesis of boronic acids	[#6;$([#6]:[#6]),$([#6]=[#6]),$([#6]#[#6]);+0:1]-[Cl,Br,I]>>[#6;$([#6]:[#6]),$([#6]=[#6]),$([#6]#[#6]);+0:1]-[B;H0;D3;+0](-[O;H1;D1;+0])-[O;H1;D1;+0]
N-alkylation of primary amines with alkyl halides	[#7;H2;D1;+0:1].[C;+0:2]-[F,Cl,Br,I]>>[#7;H1;D2;+0:1]-[C;+0:2]
N-alkylation of secondary amines with alkyl halides	[#7;H1;D2;+0:1].[C;+0:2]-[F,Cl,Br,I]>>[#7;H0;D3;+0:1]-[C;+0:2]
Reduction of nitro groups to amines	[N;H0;D3;+1:1](=[O;H0;D1;+0])-[O;H0;D1;-1]>>[N;H2;D1;+0:1]
Acyl chlorides from alcohols	[#6:1]-[C;H0;D3;+0:2](=[O;H0;D1;+0:3])-[O;H1;D1;+0]>>[#6:1]-[C;H0;D3;+0:2](=[O;H0;D1;+0:3])-[Cl;H0;D1;+0]
Acyl bromides from alcohols	[#6:1]-[C;H0;D3;+0:2](=[O;H0;D1;+0:3])-[O;H1;D1;+0]>>[#6:1]-[C;H0;D3;+0:2](=[O;H0;D1;+0:3])-[Br;H0;D1;+0]
Acyl iodides from alcohols	[#6:1]-[C;H0;D3;+0:2](=[O;H0;D1;+0:3])-[O;H1;D1;+0]>>[#6:1]-[C;H0;D3;+0:2](=[O;H0;D1;+0:3])-[I;H0;D1;+0]
Alkyl chlorides from alcohols	[#6;!$([#6]-[C;H0;D3;+0](=[O;H0;D1;+0]));+0:1]-[O;H1;D1;+0]>>[#6;!$([#6]-[C;H0;D3;+0](=[O;H0;D1;+0]));+0:1]-[Cl;H0;D1;+0]
Alkyl bromides from alcohols	[#6;!$([#6]-[C;H0;D3;+0](=[O;H0;D1;+0]));+0:1]-[O;H1;D1;+0]>>[#6;!$([#6]-[C;H0;D3;+0](=[O;H0;D1;+0]));+0:1]-[Br;H0;D1;+0]
Alkyl iodides from alcohols	[#6;!$([#6]-[C;H0;D3;+0](=[O;H0;D1;+0]));+0:1]-[O;H1;D1;+0]>>[#6;!$([#6]-[C;H0;D3;+0](=[O;H0;D1;+0]));+0:1]-[I;H0;D1;+0]
Acyl chlorides from alcohols	[#6:1]-[C;H0;D3;+0:2](=[O;H0;D1;+0:3])-[O;H1;D1;+0].[*]-[Cl;H0;D1;+0:4]>>[#6:1]-[C;H0;D3;+0:2](=[O;H0;D1;+0:3])-[Cl;H0;D1;+0:4]
Acyl bromides from alcohols	[#6:1]-[C;H0;D3;+0:2](=[O;H0;D1;+0:3])-[O;H1;D1;+0].[*]-[Br;H0;D1;+0:4]>>[#6:1]-[C;H0;D3;+0:2](=[O;H0;D1;+0:3])-[Br;H0;D1;+0:4]
Acyl iodides from alcohols	[#6:1]-[C;H0;D3;+0:2](=[O;H0;D1;+0:3])-[O;H1;D1;+0].[*]-[I;H0;D1;+0:4]>>[#6:1]-[C;H0;D3;+0:2](=[O;H0;D1;+0:3])-[I;H0;D1;+0:4]
Alkyl chlorides from alcohols	[#6;!$([#6]-[C;H0;D3;+0](=[O;H0;D1;+0]));+0:1]-[O;H1;D1;+0].[*]-[Cl;H0;D1;+0:4]>>[#6;!$([#6]-[C;H0;D3;+0](=[O;H0;D1;+0]));+0:1]-[Cl;H0;D1;+0:4]
Alkyl bromides from alcohols	[#6;!$([#6]-[C;H0;D3;+0](=[O;H0;D1;+0]));+0:1]-[O;H1;D1;+0].[*]-[Br;H0;D1;+0:4]>>[#6;!$([#6]-[C;H0;D3;+0](=[O;H0;D1;+0]));+0:1]-[Br;H0;D1;+0:4]
Alkyl iodides from alcohols	[#6;!$([#6]-[C;H0;D3;+0](=[O;H0;D1;+0]));+0:1]-[O;H1;D1;+0].[*]-[I;H0;D1;+0:4]>>[#6;!$([#6]-[C;H0;D3;+0](=[O;H0;D1;+0]));+0:1]-[I;H0;D1;+0:4]
Carbonylation with aryl formates	[Cl,Br,I]-[c;H0;D3;+0:1].[c;H0;D3;+0:3]-[O;H0;D2;+0:4]-[C;H1;D2;+0:5]=[O;H0;D1;+0:6]>>[c;H0;D3;+0:3]-[O;H0;D2;+0:4]-[C;H0;D3;+0:5](=[O;D1;H0:6])-[c;H0;D3;+0:1]
Decarboxylation	[#6;H1;D3;+0:1]-[C;H0;D3;+0](=[O;H0;D1;+0])-[O;H0,H1;D1,D2;+0]>>[#6;H2;D2;+0:1]
Decarboxylation	[#6;H0;D3;+0:1]-[C;H0;D3;+0](=[O;H0;D1;+0])-[O;H0,H1;D1,D2;+0]>>[#6;H1;D2;+0:1]
Pinner reaction to ester	[N;H0;D1;+0]#[C;H0;D2;+0:1]-[#6:2].[#6:3]-[O;H1;D1;+0:4]>>[#6:2]-[C;H0;D3;+0:1](=[O;H0;D1;+0])-[O;H0;D2;+0:4]-[#6:3]
Friedel-Crafts acylation	[*:4]-[C;H0;D3;+0:1](=[O;H0;D1;+0:2])-[Cl,Br,I;H0;D1;+0].[c:3]>>[c:3]-[C;H0;D3;+0:1](=[O;H0;D1;+0:2])-[*:4]
Friedel-Crafts acylation	[*:4]-[C;H0;D3;+0:1](=[O;H0;D1;+0:2])-[O;+0].[c;D2;H1;+0:3]>>[c;D3;h0;+0:3]-[C;H0;D3;+0:1](=[O;H0;D1;+0:2])-[*:4]
Friedel-Crafts alkylation	[C;+0:0]=[C;+0:1].[c;D2;H1;+0:2]>>[c;D3;h0;+0:2]-[C;+0:0]-[C;+0:1]
Friedel-Crafts alkylation with halide	[c;H1;D2;+0:0].[C;H2;D2;+0:1]-[Cl,Br,I;+0]>>[c;H0;D3;+0:0]-[C;H2;D2;+0:1]
Friedel-Crafts alkylation with halide	[c;H0;D3;+0:0]-[C;H3;D1;+0:2].[C;H2;D2;+0:1]-[Cl,Br,I;+0]>>[c;H0;D3;+0:0]-[C;H2;D2;+0:2]-[C;H2;D2;+0:1]
Addition of primary amines to aldehydes/thiocarbonyls	[#6;+0:1]-[N;H2;D1;+0:2].[*:3]~[#6:4]-[C;H1;D2;+0:5](=[O,S;H0;D1;+0])>>[*:3]~[#6:4]-[C;H1;D2;+0:5]=[N;H0;D2;+0:2]-[#6;+0:1]
Addition of primary amines to ketones/thiocarbonyls	[#6;+0:1]-[N;H2;D1;+0:2].[*:3]~[#6:4]-[C;H0;D3;+0:5](=[O,S;H0;D1;+0])-[#6:6]>>[*:3]~[#6:4]-[C;H0;D3;+0:5](-[#6:6])=[N;H0;D2;+0:2]-[#6;+0:1]
Addition of secondary amines to ketones/thiocarbonyls	[#6;+0:1]-[N;H1;D2;+0:2]-[#6;+0:7].[*:3]~[#6:4]-[C;H0;D3;+0:5](=[O,S;H0;D1;+0])-[#6:6]>>[*:3]~[#6:4]=[C;H0;D3;+0:5](-[#6:6])-[N;H0;D3;+0:2](-[#6;+0:7])-[#6;+0:1]
Addition of secondary amines to aldehydes/thiocarbonyls	[#6;+0:1]-[N;H1;D2;+0:2]-[#6;+0:7].[*:3]~[#6:4]-[C;H1;D2;+0:5](=[O,S;H0;D1;+0])>>[*:3]~[#6:4]=[C;H1;D2;+0:5]-[N;H0;D3;+0:2](-[#6;+0:7])-[#6;+0:1]
Benzothiazole formation from aldehyde	[S;H1;D1;+0:1]-[c:2]:[c:3]-[N;H2;D1;+0:4].[#6:5]-[C;H1;D2;+0:6](=[O;H0;D1;+0])>>[s;H0;D2;+0:1]1:[c:2]:[c:3]:[n;H0;D2;+0:4]:[c;H0;D3;+0:6]1-[#6:5]
Benzothiazole formation from acyl halide	[S;H1;D1;+0:1]-[c:2]:[c:3]-[N;H2;D1;+0:4].[#6:5]-[C;H0;D3;+0:6](=[O;H0;D1;+0])-[Cl,Br,I]>>[s;H0;D2;+0:1]1:[c:2]:[c:3]:[n;H0;D2;+0:4]:[c;H0;D3;+0:6]1-[#6:5]
Benzothiazole formation from ester/carboxylic acid	[S;H1;D1;+0:1]-[c:2]:[c:3]-[N;H2;D1;+0:4].[#6:5]-[C;H0;D3;+0:6](=[O;H0;D1;+0])-[O]>>[s;H0;D2;+0:1]1:[c:2]:[c:3]:[n;H0;D2;+0:4]:[c;H0;D3;+0:6]1-[#6:5]
Benzoxazole formation from aldehyde	[O;H1;D1;+0:1]-[c:2]:[c:3]-[N;H2;D1;+0:4].[#6:5]-[C;H1;D2;+0:6](=[O;H0;D1;+0])>>[o;H0;D2;+0:1]1:[c:2]:[c:3]:[n;H0;D2;+0:4]:[c;H0;D3;+0:6]1-[#6:5]
Benzoxazole formation from acyl halide	[O;H1;D1;+0:1]-[c:2]:[c:3]-[N;H2;D1;+0:4].[#6:5]-[C;H0;D3;+0:6](=[O;H0;D1;+0])-[Cl,Br,I]>>[o;H0;D2;+0:1]1:[c:2]:[c:3]:[n;H0;D2;+0:4]:[c;H0;D3;+0:6]1-[#6:5]
Benzoxazole formation from ester/carboxylic acid	[O;H1;D1;+0:1]-[c:2]:[c:3]-[N;H2;D1;+0:4].[#6:5]-[C;H0;D3;+0:6](=[O;H0;D1;+0])-[O]>>[o;H0;D2;+0:1]1:[c:2]:[c:3]:[n;H0;D2;+0:4]:[c;H0;D3;+0:6]1-[#6:5]
Benzoxazole formation (intramolecular)	[O;H1;D1;+0:1]-[c:2]:[c:3]-[N;H0;D2;+0:4]=[#6;+0:5]-[#6;+0:6]>>[o;+0:1]1:[c:2]:[c:3]:[n;H0;D2;+0:4]:[c;H0;D3;+0:5]1-[#6;+0:6]
Benzimidazole formation from aldehyde	[N;H2;D1;+0:1]-[c:2]:[c:3]-[N;H2;D1;+0:4].[#6:5]-[C;H1;D2;+0:6](=[O;H0;D1;+0])>>[n:1]1:[c:2]:[c:3]:[n:4]:[c:6]1-[#6:5]
Benzimidazole formation from acyl halide	[N;H2;D1;+0:1]-[c:2]:[c:3]-[N;H2;D1;+0:4].[#6:5]-[C;H0;D3;+0:6](=[O;H0;D1;+0])-[Cl,Br,I]>>[n:1]1:[c:2]:[c:3]:[n:4]:[c:6]1-[#6:5]
Benzimidazole formation from ester/carboxylic acid	[N;H2;D1;+0:1]-[c:2]:[c:3]-[N;H2;D1;+0:4].[#6:5]-[C;H0;D3;+0:6](=[O;H0;D1;+0])-[O]>>[n:1]1:[c:2]:[c:3]:[n:4]:[c:6]1-[#6:5]
Acyl chloride with ammonia to amide	[*:1]-[C;H0;D3;+0:2](=[O;H0;D1;+0:3])-[Cl]>>[*:1]-[C;H0;D3;+0:2](=[O;H0;D1;+0:3])-[N;H2;D1;+0]
Acyl chloride with primary amine to amide (Schotten-Baumann)	[*:1]-[C;H0;D3;+0:2](=[O;H0;D1;+0:3])-[Cl].[#7;H2;!$(N[O,N]);D1;+0:5]>>[*:1]-[C;H0;D3;+0:2](=[O;H0;D1;+0:3])-[#7;H1;D2;+0:5]
Acyl chloride with primary amine to imide	[*:1]-[C;H0;D3;+0:2](=[O;H0;D1;+0:3])-[Cl].[*:4]-[C;H0;D3;+0:5](=[O;H0;D1;+0:6])-[Cl].[#7;H2;D1;+0:7]>>[*:1]-[C;H0;D3;+0:2](=[O;H0;D1;+0:3])-[#7;H0;D1;+0:7]-[C;H0;D3;+0:5](=[O;H0;D1;+0:6])-[*:4]
Acyl chloride with secondary amine to amide	[*:1]-[C;H0;D3;+0:2](=[O;H0;D1;+0:3])-[Cl].[#7;H1;D2;+0:5]>>[*:1]-[C;H0;D3;+0:2](=[O;H0;D1;+0:3])-[#7;H0;D3;+0:5]
Carboxylic acid with primary amine to amide	[CX3;+0:2](=[O;H0;D1;+0:3])-[O;H1;D1;+0].[#7;H2;D1;+0:5]>>[CX3;+0:2](=[O;H0;D1;+0:3])-[#7;H1;D2;+0:5]
Ester with ammonia to amide	[*:1]-[C;H0;D3;+0:2](=[O;H0;D1;+0:3])-[O;H0;D2;+0]>>[*:1]-[C;H0;D3;+0:2](=[O;H0;D1;+0:3])-[N;H2;D1;+0]
Ester with primary amine to amide	[#6:1]-[C;H0;D3;+0:2](=[O;!$(OC(C)(C)C);H0;D1;+0:3])-[O;H0;D2;+0].[#7;H2;D1;+0:5]>>[#6:1]-[C;H0;D3;+0:2](=[O;H0;D1;+0:3])-[#7;H1;D2;+0:5]
Ester with secondary amine to amide	[#6:1]-[C;H0;D3;+0:2](=[O;H0;D1;+0:3])-[O;!$(OC(C)(C)C);H0;D2;+0:4].[#7;H1;D2;+0:5]>>[#6:1]-[C;H0;D3;+0:2](=[O;H0;D1;+0:3])-[#7;H0;D3;+0:5]
Dehalogenation	[Br,Cl,F,I]-[#6:1]>>[#6:1]
Finkelstein reaction	[#6:1]-[Cl,Br]>>[#6:1]-[I]
Goldberg coupling aryl amine-aryl chloride	[c;D3;H0;+0:1]-[Cl].[N;H2;D1;+0:2]-[c;H0;D3;+0:3]>>[c;D3;H0;+0:1]-[N;H1;D2;+0:2]-[c;H0;D3;+0:3]
Goldberg coupling aryl amide-aryl chloride	[c;D3;H0;+0:1]-[Cl].[c;H0;D3;+0:3]-[N;H1;D2;+0:2]-[C;H0;D3;+0:4]=[O;H0;D1;+0:5]>>[c;D3;H0;+0:1]-[N;H0;D3;+0:2](-[C;H0;D3;+0:4]=[O;H0;D1;+0:5])-[c;H0;D3;+0:3]
Goldberg coupling	[#6:1]-[Cl,Br,I].[N;H1,H2;+0:2]-[C;H0;D3;+0:3](=[O;H0;D1;+0:4])>>[#6:1]-[N;+0:2]-[C;H0;D3;+0:3](=[O;H0;D1;+0:4])
Ullmann-Goldberg Substitution amine	[c;D3;H0;+0:1]-[Cl,Br,I].[*:3]-[N;H1;D2;+0:2]-[*:4]>>[c;D3;H0;+0:1]-[N;H0;D3;+0:2](-[*:4])-[*:3]
Ullmann-Goldberg Substitution thiol	[c;D3;H0;+0:1]-[Cl,Br,I].[*:3]-[S;H1;D1;+0:4]>>[c;D3;H0;+0:1]-[S;H0;D2;+0:2]-[*:3]
Ullmann-Goldberg Substitution aryl alcohol	[c;D3;H0;+0:1]-[Cl,Br,I].[c;H0;D3;+0:3]-[O;H1;D1;+0:4]>>[c;D3;H0;+0:1]-[O;H0;D2;+0:2]-[c;H0;D3;+0:3]
Paal-Knorr pyrrole synthesis	[#6:5]-[C;H0;D3;R0;+0:1](=[O;H0;D1;+0])-[C;H1,H2:2]-[C;H1,H2:3]-[C;H0;D3;R0;+0:4](=[O;H0;D1;+0])-[#6:6].[N;H2;D1;$(N-[#6,#7]);!$(NC=[O,S,N]);!$(N([#6])[#6]);!$(N~[#7]~[#7]):7]>>[c:1]1(-[#6:5]):[c:2]:[c:3]:[c:4](-[#6:6]):[n:7]:1
Oxidation of alkene to carboxylic acid	[#6;+0:1]-[C;H0,H1;+0:2]=[C;H1,H2;+0]>>[#6;+0:1]-[C;H0;D3;+0:2](=[O;H0;D1;+0])-[O;H1;D1;+0]
Deprotection of carboxylic acid	[C;H0;D3;+0:1](=[O;H0;D1;+0:2])-[O;H0;D2;+0:3]-[C;$(C(C)(C)C);H0;D4;+0]>>[C;H0;D3;+0:1](=[O;H0;D1;+0:2])-[O;H1;D1;+0:3]
Protection of carboxylic acid	[C;H0;D3;+0:1](=[O;H0;D1;+0:2])-[O;H1;D1;+0:3]>>[C;H0;D3;+0:1](=[O;H0;D1;+0:2])-[O;H0;D2;+0:3]-[C;$(C(C)(C)C);H0;D4;+0]
Ester saponification (methyl deprotection)	[C;H0;D3;+0:1](=[O;H0;D1;+0:2])-[O;H0;D2;+0:3]-[C;H3;D1;+0]>>[C;H0;D3;+0:1](=[O;H0;D1;+0:2])-[O;H1;D1;+0:3]
Ester saponification (alkyl deprotection)	[C;H0;D3;+0:1](=[O;H0;D1;+0:2])-[O;H0;D2;+0:3]-[CX4;+0]>>[C;H0;D3;+0:1](=[O;H0;D1;+0:2])-[O;H1;D1;+0:3]
Oxidation of ketone to carboxylic acid	[C;H0;D3;+0:1](=[O;H0;D1;+0:2])-[C;+0]>>[C;H0;D3;+0:1](=[O;H0;D1;+0:2])-[O;H1;D1;+0:3]
Oxidation of alcohol to carboxylic acid	[C;H2;D2;+0:1]-[O;H1;D1;+0:2]>>[C;H0;D3;+0:1](=[O;H0;D1;+0:2])-[O;H1;D1;+0:3]
Oxidation of nitrile to carboxylic acid	[C;H0;D2;+0:1]#[N;H0;D1;+0]>>[C;H0;D3;+0:1](=[O;H0;D1;+0])-[O;H1;D1;+0]
Aryl halide to carboxylic acid	[c:1]-[Br,Cl,I;H0;D1;+0]>>[c;H0;D3;+0:1]-[C;H0;D3;+0](=[O;H0;D1;+0])-[O;H1;D1;+0]
Oxidation of amide to carboxylic acid	[C;H0;D3;+0:1](=[O;H0;D1;+0:2])-[N;+0]>>[C;H0;D3;+0:1](=[O;H0;D1;+0:2])-[O;H1;D1;+0:3]
Reduction of ester to primary alcohol	[*:0]-[C;H0;D3;+0:1](=[O;H0;D1;+0:2])-[O;H0;D2;+0]>>[*:0]-[C;H2;D2;+0:1]-[O;H1;D1;+0:2]
Reduction of ketone to secondary alcohol	[#6;+0:0]-[C;H0;D3;+0:1](=[O;H0;D1;+0:2])-[#6;+0:3]>>[#6;+0:0]-[C;H1;D3;+0:1](-[O;H1;D1;+0:2])-[#6;+0:3]
Phenol with formaldehyde (ortho)	[C;H2;D1;+0:0]=[O;H0;D1;+0:1].[O;H1;D1;+0:8]-[c:2]1:[c:3]:[c:4]:[c:5]:[c:6]:[c;H1;+0:7]:1>>[O;H1;D1;+0:8]-[c:2]1:[c:3]:[c:4]:[c:5]:[c:6]:[c;H0;D3;+0:7]:1-[C;H2;D2;+0:0]-[O;H1;D1;+0:1]
Phenol with formaldehyde (para)	[C;H2;D1;+0:0]=[O;H0;D1;+0:1].[O;H1;D1;+0:8]-[c:2]1:[c:3]:[c:4]:[c;H1:5]:[c:6]:[c:7]:1>>[O;H1;D1;+0:8]-[c:2]1:[c:3]:[c:4]:[c;D3;H0;+0:5](-[C;H2;D2;+0:0]-[O;H1;D1;+0:1]):[c:6]:[c:7]:1
Alkene to diol	[C;+0:0]=[C;+0:1]>>[O;H1;D1;+0]-[C;+0:0]-[C;+0:1]-[O;H1;D1;+0]
Reduction of carboxylic acid to primary alcohol	[C;H0;D3;+0:0](=[O;H0;D1;+0:1])-[O;H1;D1;+0]>>[C;H2;D2;+0:0]-[O;H1;D1;+0:1]
Primary alkyl halide to alcohol	[C;H2;+0:0]-[Cl,Br,I]>>[C;H2;+0:0]-[O;H1;D1;+0:1]
Secondary alkyl halide to alcohol	[C;H1;+0:0]-[Cl,Br,I]>>[C;H1;+0:0]-[O;H1;D1;+0:1]
anti-Markovnikov alkene hydration to alcohol	[C;+0:0]=[C;H2;+0:1]>>[C;!$(CO);+0:0]-[C;!$(C=O);+0:1]-[O;H1;D1;+0]
Markovnikov alkene hydration to alcohol	[C;H2;+0:0]=[C;H0,H1;+0:1]>>[C;!$(CO);+0:0]-[C;!$(C=O);+0:1]-[O;H1;D1;+0]
Alkene oxidation to aldehyde	[C;!H2;+0:0]=[C;+0:1]>>[C;+0:0]=[O;H0;D1;+0]
Alcohol to azide	[#6;+0:0]-[O;H1;D1;+0]>>[#6;+0:0]-[N;H0;D2;+0]=[N;H0;D2;+1]=[N;H0;D1;-1]
Alcohol to azide	[#6;+0:1]-[O;H1;D1;+0].[N;H0:3]=[N;H0;D2;+1:4]=[N;H0;D1;-1:5]>>[#6;+0:1]-[N;H0;D2;+0:3]=[N;H0;D2;+1:4]=[N;H0;D1;-1:5]
Aldol condensation	[*:0]-[C;H2;D2;+0:1]-[C;H0;D3;+0:2](=[O;H0;D1;+0:3])-[*:4].[C;+0:5]=[O;H0;D1;+0:6]>>[C;+0:5]=[C;H0;D3;+0:1](-[*:0])-[C;H0;D3;+0:2](=[O;H0;D1;+0:3])-[*:4]
Aldol condensation	[*:0]-[C;H1;D3;+0:1](-[*:7])-[C;H0;D3;+0:2](=[O;H0;D1;+0:3])-[*:4].[C;+0:5]=[O;H0;D1;+0:6]>>[C;+0:5](-[O;H1;D1;+0])-[C;H0;D4;+0:1](-[*:0])(-[*:7])-[C;H0;D3;+0:2](=[O;H0;D1;+0:3])-[*:4]
Hydrogenation (double to single)	[C;+0:0]=[C;+0:1]>>[C;+0:0]-[C;+0:1]
Hydrogenation (triple to double)	[C;+0:0]#[C;+0:1]>>[C;+0:0]=[C;+0:1]
Oxidative esterification of primary alcohols	[C;H2,H3;+0:0]-[O;H1;D1;+0:1].[*:2]-[C;H2;D2;+0:3]-[O;H1;D1;+0:4]>>[#6:0]-[O;H0;D2;+0:1]-[C;H0;D3;+0:3](=[O;H0;D1;+0:4])-[*:2]
Nitrile to amide	[C;H0;D2;+0:0]#[N;H0;D1;+0:1]>>[C;H0;D3;+0:0](=[O;H0;D1;+0])-[N;H2;D1;+0:1]
Alcohol to ether	[C;H2,H3;+0:0]-[O;H1;D1;+0].[C;+0:1]-[O;H1;D1;+0:2]>>[C;+0:0]-[O;H0;D2;+0:2]-[C;+0:1]
Negishi coupling	[#6:1]-[Cl,Br,I].[Cl,Br,I]-[Zn]-[#6:2]>>[#6:2]-[#6:1]
N-arylation (Buchwald-Hartwig/Ullmann-Goldberg)	[Cl,Br,I]-[c;$(c1:[c,n]:[c,n]:[c,n]:[c,n]:[c,n]:1):1].[N;$([N]-[#6])&!$(N=*)&!$([N-])&!$(N#*)&!$([ND3])&!$([ND4])&!$(N[O])&!$(N[C,S]=[S,O,N]),H2&$(Nc1:[c,n]:[c,n]:[c,n]:[c,n]:[c,n]:1):2]>>[c:1]-[N:2]
Heck terminal vinyl	[#6;c,$([C;H0;D3](=[O;H0;D1])-[O,N]),$(C#N):3]-[#6;H1:2]=[#6;H2:1].[#6;$([#6]=[#6]),$(c:c):4]-[Cl,Br,I]>>[#6:4]-[#6:1]=[#6:2]-[#6:3]
Oxidative Heck reaction	[C;H2;D1;+0:0]=[C;H1;D2;+0:1]-[#6:2].[#6;$([#6]=[#6]),$(c:c):3]-[B](-O)-O>>[#6:2]-[C;H1;D2;+0:1]=[C;H1;D1;+0:0]-[#6:3]
Oxidative Heck reaction with vinyl ester	[C;H2;D1;+0:0]=[C;H1;D2;+0:1]-[O;H0;D2;+0]-[C;H0;D3;+0](=[O;H0;D1;+0])-[C;H3;D1;+0].[#6;$([#6]=[#6]),$(c:c):3]-[B](-O)-O>>[#6:3]-[C;H1;D2;+0:1]=[C;H2;D1;+0:0]
Heck reaction with vinyl ester and amine	[C;H2;D1;+0:0]=[C;H1;D2;+0:1]-[C;H0;D3;+0:3](=[O;H0;D1;+0:4])-[O;H0;D2;+0:2]-[C;H3;D1;+0:5].[#6;$([#6]=[#6]),$(c:c):6]-[N;H2;D1;+0]>>[#6:6]-[C;H1;D2;+0:0]=[C;H1;D2;+0:1]-[C;H0;D3;+0:3](=[O;H0;D1;+0:4])-[O;H0;D2;+0:2]-[C;H3;D1;+0:5]
Ugi reaction	[*:0]-[N;H2;D1;+0:1].[*:2]-[C;H0;D3;+0:3](=[O;H0;D1;+0:4])-[O;H1;D1;+0:5].[C;!$(C(=O)O);+0:6](=[O;H0;D1;+0:7]).[*:8]-[N;H0;D2;+1:9]#[C;H0;D1;-1:10]>>[*:2]-[C;H0;D3;+0:3](=[O;H0;D1;+0:4])-[N;H0;D3;+0:1](-[*:0])-[C;+0:6]-[C;H0;D3;+0:10](=[O;H0;D1;+0:5])-[N;H1;D2;+0:9]-[*:8]
Diels-Alder	[C;+0:0]=[C;+0:1].[C;+0:2]=[C;+0:3]-[C;+0:4]=[C;+0:5]>>[C;+0:0]1-[C;+0:1]-[C;+0:2]-[C;+0:3]=[C;+0:4]-[C;+0:5]-1
Diels-Alder (ON bond)	[N:0]~[O:1].[C;+0:2]=[C;+0:3]-[C;+0:4]=[C;+0:5]>>[N:0]1-[O:1]-[C;+0:2]-[C;+0:3]=[C;+0:4]-[C;+0:5]-1
Retro-Diels-Alder from oxazole	[#6;+0:0]-[c;H0;D3;+0:1]1:[n;+0:2]:[c;+0]:[o;+0]:[c;+0]:1>>[#6;+0:0]-[C;H0;D2;+0:1]#[N;H0;D1;+0:2]
Oxidation of alcohol and aldehyde to ester	[#6;+0:0]-[O;H1;D1;+0:1].[C;H1;D2;+0:2](=[O;H0;D1;+0:3])-[#6;+0:4]>>[#6;+0:0]-[O;H0;D2;+0:1]-[C;H0;D3;+0:2](=[O;H0;D1;+0:3])-[#6;+0:4]
Schmidt reaction nitrile	[C;H1;D2;+0:1]=[O;H0;D1;+0]>>[C;H0;D2;+0:1]#[N;H0;D1;+0]
Schmidt reaction acid_amine	[#6;+0:0]-[C;H0;D3;+0](=[O;H0;D1;+0])-[O;H1;D1;+0]>>[#6;+0:0]-[N;H2;D1;+0]
Schmidt reaction alkene	[*:0]-[C;+0:1]=[C;+0:2]-[*:3]>>[*:0]-[C;+0:1]-[C;+0:2]=[N;+0]-[*:3]
Schmidt ketone amide	[*:0]-[C;H0;D3;+0:1](=[O;H0;D1;+0:2])-[*:3]>>[*:0]-[C;H0;D3;+0:1](=[O;H0;D1;+0:2])-[N;H1;D2;+0]-[*:3]
Schmidt aldehyde amide	[*:0]-[C;H1;D2;+0:1](=[O;H0;D1;+0:2])>>[*:0]-[C;H0;D3;+0:1](=[O;H0;D1;+0:2])-[N;H2;D1;+0]
Mignonac reaction	[*:0]-[C;H0;D3;+0:1](=[O;H0;D1;+0])-[*:3]>>[*:0]-[C;H0;D3;+0:1](-[N;H2;D1;+0])-[*:3]
Reductive amination with aldehyde	[#6;+0:1]-[N;H2;D1;+0:2].[*:3]-[C;H1;D2;+0:4](=[O;H0;D1;+0])>>[*:3]-[C;H2;D2;+0:4]-[N;H1;D2;+0:2]-[#6;+0:1]
Reductive amination with ketone	[#6;+0:1]-[N;H2;D1;+0:2].[*:3]-[C;H0;D3;+0:4](=[O;H0;D1;+0])-[*:5]>>[*:3]-[C;H1;D3;+0:4](-[*:5])-[N;H1;D2;+0:2]-[#6;+0:1]
Reductive amination with alcohol	[#6;+0:1]-[N;H2;D1;+0:2].[#6;!$(C(=O)O);+0:4]-[O;H1;D1;+0]>>[#6;+0:1]-[N;H1;D2;+0:2]-[#6;+0:4]
Pauson-Khand reaction	[#6;+0:0]=[#6;+0:1].[#6;+0:2]#[#6;+0:3].[O;H0;D1;+1:4]#[C;H0;D1;-1:5]>>[#6;+0:2]1=[#6;+0:3]-[C;+0:5](=[O;H0;D1;+0:4])-[#6;+0:0]-[#6;+0:1]-1
Huisgen alkyne-azide 1,3 dipolar cycloaddition	[#6:0]-[N;H0;D2;+0:7]=[N;H0;D2;+1:8]=[N;H0;D1;-1:9].[*:1]-[#6;H0;D2;+0:2]#[#6;H0;D2;+0:3]-[*:4]>>[*:1]-[c;+0:2]1:[c;H1;D2;+0:3](-[*:4]):[n;+0](-[#6:0]):[n;+0]:[n;+0]:1
Huisgen alkyne-azide 1,3 dipolar cycloaddition	[#6:0]-[N;H0;D2;+0:7]=[N;H0;D2;+1:8]=[N;H0;D1;-1:9].[#6;+0:2]#[C;H1;D1;+0:3]>>[c;+0:2]1:[c;H1;D2;+0:3]:[n;+0](-[#6:0]):[n;+0]:[n;+0]:1
Huisgen 1,3 dipolar cycloaddition	[#6:0]-[Cl,Br,I].[#6;+0:2]#[C;H1;D1;+0:3]>>[c;+0:2]1:[c;H1;D2;+0:3]:[n;+0](-[#6:0]):[n;+0]:[n;+0]:1
Huisgen alkene-azide 1,3 dipolar cycloaddition	[*]-[C;D2;+0:1]=[C;D2;+0:2]-[*:3].[#6:6]-[N;H0;D2;+0:7]=[N;H0;D2;+1:8]=[N;H0;D1;-1:9]>>[*:3]-[c;+0:2]1:[c;H0;D2;+0:1]:[n;+0:7](-[#6:6]):[n;H0;D2;+0:8]:[n;H0;D2;+0:9]:1
Pyrazole formation	[N;H2;D1;+0:0]-[N;H1;D2;+0:1]-[*:2].[#6;+0:3](=[O;H0;D1;+0])-[#6;+0:4]-[#6;+0:5](=[O;H0;D1;+0])>>[c;+0:3]1:[c;+0:4]:[c;+0:5]:[n:1](-[*:2]):[n:0]:1
Thiol-ene reaction	[C;+0:0]=[C;+0:1].[#6;+0:2]-[S;H1;D0;+0:4]>>[#6;+0:2]-[S;H1;D0;+0:4]-[C;+0:0]-[C;+0:1]
Hurtley reaction	[C;$(CC(=O)),$(CC#N);H2;D2;+0:0].[c:1]-[Cl,Br,I]>>[c:1]-[C;$(CC(=O)),$(CC#N);H1;D3;+0:0]
Acylation of secondary amines with anhydrides	[*:0]-[N;H1;D2;+0:1]-[*:2].[C;H3;D1;+0:3]-[C;H0;D3;+0:4](=[O;H0;D1;+0:5])-[O;H0;D2;+0]-[C;H0;D3;+0](=[O;H0;D1;+0])-[C;H3;D1;+0]>>[*:0]-[N;H0;D3;+0:1](-[*:2])-[C;H0;D3;+0:4](=[O;H0;D1;+0:5])-[C;H3;D1;+0:3]
Quinone formation	[O;H1;D1;+0:6]-[c:0]1:[c:1]:[c:2]:[c:3](-[O;H1;D1;+0:7]):[c:4]:[c:5]:1>>[O;H0;D1;+0:6]=[C;H0;D3;+0:0]1-[C;H1;D2;+0:1]=[C;H1;D2;+0:2]-[C;H0;D3;+0:3](=[O;H0;D1;+0:7])-[C;H1;D2;+0:4]=[C;H1;D2;+0:5]-1
Quinone formation	[N;!$([NX3+](=O)[O-]);+0]-[c:0]1:[c:1]:[c:2]:[c:3](-[N;!$([NX3+](=O)[O-]);+0]):[c:4]:[c:5]:1>>[O;H0;D1;+0]=[C;H0;D3;+0:0]1-[C;H1;D2;+0:1]=[C;H1;D2;+0:2]-[C;H0;D3;+0:3](=[O;H0;D1;+0])-[C;H1;D2;+0:4]=[C;H1;D2;+0:5]-1
Michael addition	[*:0]-[C;H2;D2;+0:1]-[*:2].[*:3]-[C;H1;D2;+0:4]=[C;H1,H2;+0:5]>>[*:3]-[C;H2;D2;+0:4]-[C;+0:5]-[C;H1;D3;+0:1](-[*:0])-[*:2]
Michael addition methyl	[*:0]-[C;H3;D1;+0:1].[*:3]-[C;H1;D2;+0:4]=[C;H1,H2;+0:5]>>[*:3]-[C;H2;D2;+0:4]-[C;+0:5]-[C;H2;D2;+0:1]-[*:0]
aza-Michael addition aromatic	[*:1]-[N;H2;D1;+0:2].[#6;X3;H0;D3;+0:3]:[#6;X3;H0;D3;+0:4]>>[*:1]-[N;H1;D2;+0:2]-[C;X4;H0;D4;+0:3]-[C;X4;H1;D3;+0:4]
aza-Michael addition secondary	[N;H1;D2;+0:2].[CX3;+0:3]=[CX3;!H2;+0:4]>>[N;H0;D3;+0:2]-[CX4;+0:3]-[CX4;+0:4]
aza-Michael addition primary	[*:1]-[N;H2;D1;+0:2].[CX3;+0:3]=[CX3;!H2;+0:4]>>[*:1]-[N;H1;D2;+0:2]-[CX4;+0:3]-[CX4;+0:4]
thia-Michael addition	[*:1]-[S;H1;D1;+0:2].[CX3;!H0;+0:3]=[CX3;H1;D2;+0:4]-[CX3;H0;+0:5]=[O;H0;D1;+0:6]>>[*:1]-[S;H0;D2;+0:2]-[CX4;+0:3]-[CX4;H2;+0:4]-[CX3;H0;+0:5]=[O;H0;D1;+0:6]
oxa-Michael addition	[*:1]-[O;H1;D1;+0:2].[CX3;+0:3]=[CX3;!H2;+0:4]>>[*:1]-[O;H0;D2;+0:2]-[CX4;+0:3]-[CX4;+0:4]
Arene hydrogenation	[c:0]1:[c:1]:[c:2]:[c:3]:[c:4]:[c:5]:1>>[C:0]1-[C:1]-[C:2]-[C:3]-[C:4]-[C:5]-1
Hydration of alkyne to ketone	[*:0]-[C;H0;D2;+0:1]#[C;H1;D1;+0:2]>>[*:0]-[C;H0;D3;+0:1](=[O;H0;D1;+0])-[C;H3;D1;+0:2]
Hydration of alkyne to aldehyde	[*:0]-[C;H0;D2;+0:1]#[C;H1;D1;+0:2]>>[*:0]-[C;H2;D2;+0:1]-[C;H1;D2;+0:2](=[O;H0;D1;+0])
Ketone from Weinreb amide	[*:0]-[Mg]-[Br].[*:1]-[C;H0;D3;+0:2](=[O;H0;D1;+0:3])-[N;H0;D3;+0]-[O;H0;D2;+0]>>[*:0]-[C;H0;D3;+0:2](=[O;H0;D1;+0:3])-[*:1]
Aerobic oxidation of Grignard reagents	[c:0]-[Mg]-[Br]>>[c:0]-[O;H1;D1;+0]
A3 coupling	[*:0]-[C;H1;D2;+0:1](=[O;H0;D1;+0]).[*:2]-[N;H1;D2;+0:3]-[*:4].[*:5]-[C;H0;D2;+0:6]#[C;H1;D1;+0:7]>>[*:5]-[C;H0;D2;+0:6]#[C;H0;D2;+0:7]-[C;H1;D3;+0:1](-[*:0])-[N;H0;D3;+0:3](-[*:2])-[*:4]
A3 coupling to imidazoles	[C;H1;D2;+0:1](=[O;H0;D1;+0]).[N;H2;D1;+0:3]-[#6;D3;H0;+0:4]~[#7;+0:5].[*:6]-[C;H0;D2;+0:7]#[C;H1;D1;+0:8]>>[*:6]-[C;H0;D2;+0:7]-[c;H0;D3;+0:8]1:[c;H0;D3;+0:1]:[n;H0;D2;+0:3]:[c;H0;D3;+0:4]:[n;H0;D3;+0:5]:1
Alkyne-imine cycloaddition	[C;H1;D2;+0:0]=[N;H0;D2;+0:3]-[#6;D3;H0;+0:4]~[#7;+0:5].[*:6]-[C;H0;D2;+0:7]#[C;H1;D1;+0:8]>>[*:6]-[C;H0;D2;+0:7]-[c;H0;D3;+0:8]1:[c;H0;D3;+0:0]:[n;H0;D2;+0:3]:[c;H0;D3;+0:4]:[n;H0;D3;+0:5]:1
Azide-nitrile click cycloaddition to tetrazole	[#6:0]-[C;H0;D2;+0:1]#[N;H0;D1;+0:2]>>[#6:0]-[c;H0;D3;+0:1]1:[n;H0;D2;+0:2]:[n;H0;D2;+0]:[n;H0;D2;+0]:[n;H1;D2;+0]:1
Azide-nitrile click cycloaddition to tetrazole	[#6:0]-[C;H0;D2;+0:1]#[N;H0;D1;+0:2].[N;H0:3]=[N;H0;D2;+1:4]=[N;H0;D1;-1:5]>>[#6:0]-[c;H0;D3;+0:1]1:[n;H0;D2;+0:2]:[n;H0;D2;+0:3]:[n;H0;D2;+0:4]:[n;H1;D2;+0:5]:1
Azide-nitrile click cycloaddition to tetrazole	[#6:0]-[C;H0;D2;+0:1]#[N;H0;D1;+0:2]>>[#6:0]-[c;H0;D3;+0:1]1:[n;H0;D2;+0:2]:[n;H0;D2;+0]:[n;H1;D2;+0]:[n;H0;D2;+0]:1
Azide-nitrile click cycloaddition to tetrazole	[#6:0]-[C;H0;D2;+0:1]#[N;H0;D1;+0:2].[N;H0:3]=[N;H0;D2;+1:4]=[N;H0;D1;-1:5]>>[#6:0]-[c;H0;D3;+0:1]1:[n;H0;D2;+0:2]:[n;H0;D2;+0:3]:[n;H1;D2;+0:4]:[n;H0;D2;+0:5]:1
Azide-nitrile click cycloaddition to triazole	[#6:1]-[N;H0;D2;+0:2]=[N+;H0;D2:3]=[N-;H0;D1:4].[C:6]-[CH2;D2;+0:8]-[C;H0;D2;+0:9]#[N;H0;D1;+0:10]>>[#6:1]-[n;H0;D3;+0:2]1:[n;H0;D2;+0:3]:[n;H0;D2;+0:4]:[c;H0;D3;+0:8](-[C:6]):[c;H0;D3;+0:9]:1-[N;H2;D1;+0:10]
Nef reaction (nitro to ketone)	[#6;H1;D3;+0:0]-[N;H0;D3;+1](=[O;H0;D1;+0:1])-[O;H0;D1;-1]>>[#6;H0;D3;+0:0]=[O;H0;D1;+0:1]
Acylation of olefines by aldehydes	[#6;H1;D2;+0:0](=[O;H0;D1;+0:1]).[C;H0,H1,H2;+0:2]=[C;H0,H1;+0:3]>>[#6;H0;D3;+0:0](=[O;H0;D1;+0:1])-[C;+0:2]-[C;+0:3]
Cleavage of sulfons and sulfoxides	[C;H1,H2;+0:0]-[C;H0,H1,H2;+0:1]-[S;$(S(=O)C),$(S(=O)(=O)C);+0]>>[C;+0:0]=[C;+0:1]
Difluoroalkylation-Induced 1, 2-Heteroarene Migration of Allylic Alcohols	Br-[C;H0;D4;+0:1](-[F;D1;H0:2])(-[F;H0;D1;+0:3])-[C:4](-[#8:5])=[O;D1;H0:6].[*:7]-[C;H0;D4;+0:8](-[OH;D1;+0:9])(-[CH;D2;+0:10]=[CH2;D1;+0:11])-[c;H0;D3;+0:12]>>[#8:5]-[C:4](=[O;D1;H0:6])-[C;H0;D4;+0:1](-[F;D1;H0:2])(-[F;D1;H0:3])-[CH2;D2;+0:11]-[CH;D3;+0:10](-[C;H0;D3;+0:8](-[*:7])=[O;H0;D1;+0:9])-[c;H0;D3;+0:12]
Acylation of secondary amines	[*:0]-[N;H1;D2;+0:1]-[*:2].[C;H0,H1;+0:3]#[C;H0;D2;+0:4]-[O;H0;D2;+0:5]-[C;H2;D2;+0:6]-[C;H3;D1;+0:7]>>[*:0]-[N;H0;D3;+0:1](-[*:2])-[C;H0;D3;+0:4](=[O;H0;D1;+0:5])-[C;+0:3]
Acylation of primary amines	[*:0]-[N;H2;D1;+0:1].[C;H0,H1;+0:3]#[C;H0;D2;+0:4]-[O;H0;D2;+0:5]-[C;H2;D2;+0:6]-[C;H3;D1;+0:7]>>[*:0]-[N;H1;D2;+0:1]-[C;H0;D3;+0:4](=[O;H0;D1;+0:5])-[C;+0:3]
Ester and halide to ketone	[#6:0]-[Cl,Br,I].[#6:1]-[C;H0;D3;+0:2](=[O;H0;D1;+0:3])-[O;H0;D2;+0]-[C;H2,H3;D1,D2;+0]>>[#6:0]-[C;H0;D3;+0:2](=[O;H0;D1;+0:3])-[#6:1]
Aromatic hydroxylation	[c;H1;D2;+0:0]>>[c;H0;D3;+0:0]-[O;H1;D1;+0]
Displacement of ethoxy group by primary amine	[#6:0]-[N;H2;D1;+0:1].[#6;R1:3]-[O;H0;D2;+0]-[#6]>>[#6:0]-[N;H1;D2;+0:1]-[#6;R1:3]
Displacement of ethoxy group by secondary amine	[#6:0]-[N;H1;D2;+0:1]-[#6:2].[#6;R1:3]-[O;H0;D2;+0]-[#6]>>[#6:0]-[N;H0;D3;+0:1](-[#6:2])-[#6;R1:3]
Ullmann condensation	[#6;$([C;H2;D2;+0]-[c;H0;D3;+0]),$([c;H0;D3;+0]:[c;+0](:[c;+0]));+0:0]-[Cl,Br,I]>>[#6;$([C;H2;D2;+0]-[c;H0;D3;+0]),$([c;H0;D3;+0]:[c;+0](:[c;+0]));+0:0]-[c;H0;D3;+0:0]
Minisci (para)	[c;H1;D2;+0:1]1:[c:2]:[c:3]:[#7;H0;a:4]:[c:5]:[c:6]:1.[*:7]-[C;H0;D3;+0](=[O;H0;D1;+0])-[O;H1;D1;+0]>>[*:7]-[c;H0;D3;+0:1]1:[c:2]:[c:3]:[#7;H0;a:4]:[c:5]:[c:6]:1
Minisci (ortho)	[c;!$(c-C#N):1]1:[c:2]:[c;H1;D2;+0:3]:[#7;H0;a:4]:[c:5]:[c:6]:1.[*:7]-[C;H0;D3;+0](=[O;H0;D1;+0])-[O;H1;D1;+0]>>[c;+0:1]1:[c:2]:[c;H0;D3;+0:3](-[*:7]):[#7;H0;a:4]:[c:5]:[c:6]:1
Minisci (para-cyanide)	[N;H0;D1;+0]#[C;H0;D2;+0]-[c;H0;D3;+0:1]1:[c:2]:[c:3]:[#7;H0;a:4]:[c:5]:[c:6]:1.[*:7]-[C;H0;D3;+0](=[O;H0;D1;+0])-[O;H1;D1;+0]>>[*:7]-[c;H0;D3;+0:1]1:[c:2]:[c:3]:[#7;H0;a:4]:[c:5]:[c:6]:1
Minisci (ortho-cyanide)	[N;H0;D1;+0]#[C;H0;D2;+0]-[c;H0;D3;+0:1]1:[#7;H0;a:2]:[c:3]:[c:4]:[c:5]:[c:6]:1.[*:7]-[C;H0;D3;+0](=[O;H0;D1;+0])-[O;H1;D1;+0]>>[*:7]-[c;H0;D3;+0:1]1:[#7;H0;a:2]:[c:3]:[c:4]:[c:5]:[c:6]:1
Minisci-like halide substitution	[#6;+0:0]-[C;H2;D2;+0:1]-[O;H0;D2;+0:2].[n;H0;D2;+0:3]:[c;H0;D3;+0:4]-[Cl,Br,I]>>[#6;+0:0]-[C;H1;D3;+0:1](-[O;H0;D2;+0:2])-[c;H0;D3;+0:4]:[n;H0;D2;+0:3]
Hydrogenolysis of amides/imides/carbamates	[#6;+0:0]-[N;H1;D2;+0:1]-[C;H0;D3;+0](=[O;H0;D1;+0])-[*]>>[#6;+0:0]-[N;H2;D1;+0:1]
Hydrolysis of amides/imides/carbamates	[#6;+0:0]-[N;H1;D2;+0:1]-[C;H0;D3;+0:2](=[O;H0;D1;+0:3])-[*]>>[#6;+0:0]-[C;H0;D3;+0:2](=[O;H0;D1;+0:3])-[O;H1;D1;+0]
Hydrogenolysis of tertiary amines	[#6;!$(CC(=O));+0:0]-[N;H0;D3;+0:1](-[*])-[*:2]>>[#6;+0:0]-[N;H1;D2;+0:1]-[*:2]
Ketone/aldehyde to hydrazone	[#6;$([#6]-[#6]),$([#6]:[#6]);H0,H1;+0:0]=[O;H0;D1;+0]>>[#6;$([#6]-[#6]),$([#6]:[#6]);+0:0]=[N;H0;D2;+0]-[N;H2;D1;+0]
Hydrazone oxidation to diazoalkane	[#6;$([#6]-[#6]),$([#6]:[#6]);H0,H1;+0:0]=[N;H0;D2;+0:1]-[N;H2;D1;+0:2]>>[#6;$([#6]-[#6]),$([#6]:[#6]);+0:0]=[N;H0;D2;+1:1]=[N;H0;D1;-1:2]
Esterification of hydrazones	[#6;$([#6]-[#6]),$([#6]:[#6]);H0,H1;+0:0]=[N;H0;D2;+0]-[N;H2;D1;+0].[#6:1]-[C;H0;D3;+0:2](=[O;H0;D1;+0:3])-[O;H1;D1;+0:4]>>[#6:1]-[C;H0;D3;+0:2](=[O;H0;D1;+0:3])-[O;H0;D2;+0:4]-[#6;$([#6]-[#6]),$([#6]:[#6]);+0:0]
Michael-induced ring closure from hydrazone	[#6:7]-[#6;$([#6]-[#6]),$([#6]:[#6]);H0;+0:0](=[N;H0;D2;+0]-[N;H2;D1;+0])-[C;H3;D1;+0:8].[*:1]-[C;H0;D3;+0:2](=[C;H2;D1;+0:3])-[C;H0;D3;+0:4](=[O;H0;D1;+0:5])-[O;H0;D2;+0:6]>>[#6:7]-[#6;H0;D4;+0:0]1(-[C;H3;D1;+0:8])-[C;H2;D2;+0:3]-[C;H0;D4;+0:2]1(-[*:1])-[C;H0;D3;+0:4](=[O;H0;D1;+0:5])-[O;H0;D2;+0:6]
Michael-induced ring closure from diazoalkane	[#6:7]-[#6;$([#6]-[#6]),$([#6]:[#6]);H0;+0:0](=[N;H0;D2;+1]=[N;H0;D1;-1])-[C;H3;D1;+0:8].[*:1]-[C;H0;D3;+0:2](=[C;H2;D1;+0:3])-[C;H0;D3;+0:4](=[O;H0;D1;+0:5])-[O;H0;D2;+0:6]>>[#6:7]-[#6;H0;D4;+0:0]1(-[C;H3;D1;+0:8])-[C;H2;D2;+0:3]-[C;H0;D4;+0:2]1(-[*:1])-[C;H0;D3;+0:4](=[O;H0;D1;+0:5])-[O;H0;D2;+0:6]
[3+2]-cycloaddition of hydrazone and alkyne	[#6;$([#6]-[#6]),$([#6]:[#6]);H0,H1;+0:0]=[N;H0;D2;+0:1]-[N;H2;D1;+0:2].[*:3]-[C;H0;D2;+0:4]#[C;H0;D2;+0:5]-[*:6]>>[#6;$([#6]-[#6]),$([#6]:[#6]);+0:0]1-[N;H0;D2;+0:1]=[N;H0;D2;+0:2]-[C;H0;D3;+0:5](-[*:6])=[C;H0;D3;+0:4]-1-[*:3]
[3+2]-cycloaddition of hydrazone and alkene	[#6;$([#6]-[#6]),$([#6]:[#6]);H0,H1;+0:0]=[N;H0;D2;+0:1]-[N;H2;D1;+0:2].[*:3]-[C;H1;D2;+0:4]=[C;H1;D2;+0:5]-[*:6]>>[#6;$([#6]-[#6]),$([#6]:[#6]);+0:0]1-[N;H1;D2;+0:1]-[N;H0;D2;+0:2]=[C;H0;D3;+0:5](-[*:6])-[C;H1;D3;+0:4]-1-[*:3]
[3+2]-cycloaddition of diazoalkane and alkyne	[#6;$([#6]-[#6]),$([#6]:[#6]);H0,H1;+0:0]=[N;H0;D2;+1]=[N;H0;D1;-1].[*:3]-[C;H0;D2;+0:4]#[C;H0;D2;+0:5]-[*:6]>>[#6;$([#6]-[#6]),$([#6]:[#6]);+0:0]1-[N;H0;D2;+0:1]=[N;H0;D2;+0:2]-[C;H0;D3;+0:5](-[*:6])=[C;H0;D3;+0:4]-1-[*:3]
[3+2]-cycloaddition of diazoalkane and alkene	[#6;$([#6]-[#6]),$([#6]:[#6]);H0,H1;+0:0]=[N;H0;D2;+1]=[N;H0;D1;-1].[*:3]-[C;H1;D2;+0:4]=[C;H1;D2;+0:5]-[*:6]>>[#6;$([#6]-[#6]),$([#6]:[#6]);+0:0]1-[N;H1;D2;+0:1]-[N;H0;D2;+0:2]=[C;H0;D3;+0:5](-[*:6])-[C;H1;D3;+0:4]-1-[*:3]
[3+2]-cycloaddition of diazoalkane and alpha-alkyne	[#6;$([#6]-[#6]),$([#6]:[#6]);H0,H1;+0:0]=[N;H0;D2;+0:1]-[N;H2;D1;+0:2].[*:3]-[C;H0;D2;+0:4]#[C;H1;D1;+0:5]>>[#6;$([#6]-[#6]),$([#6]:[#6]);+0:0]1-[N;H0;D2;+0:1]=[N;H0;D2;+0:2]-[C;H0;D3;+0:4](-[*:3])=[C;H1;D2;+0:5]-1
[3+2]-cycloaddition of diazoalkane and alpha-alkene	[#6;$([#6]-[#6]),$([#6]:[#6]);H0,H1;+0:0]=[N;H0;D2;+0:1]-[N;H2;D1;+0:2].[*:3]-[C;H1;D2;+0:4]=[C;H2;D1;+0:5]>>[#6;$([#6]-[#6]),$([#6]:[#6]);+0:0]1-[N;H0;D2;+0:1]=[N;H0;D2;+0:2]-[C;H1;D3;+0:4](-[*:3])-[C;H2;D2;+0:5]-1
Asymmetric ketones from N,N-dimethylamides	[c;+0;H0;D3:0]-[Br,I].[C;H3;D1;+0]-[N;H0;D3;+0](-[C;H3;D1;+0])-[C;H0;D3;+0:1](=[O;H0;D1;+0:2])-[*:3]>>[c;+0;H0;D3:0]-[C;H0;D3;+0:1](=[O;H0;D1;+0:2])-[*:3]
Intramolecular amination of azidobiphenyls (heterocycle formation)	[N-]=[N+]=[N;H0;D2;+0:1]-[c:2]:[c;H0;D3;+0:3](:[c:4])-[c;H0;D3;+0:5](:[c,n,s,o:6]):[cH;D2;+0:7]:[c:8]>>[c:8]:[c;H0;D3;+0:7]1:[nH;D2;+0:1]:[c:2]:[c;H0;D3;+0:3](:[c:4]):[c;H0;D3;+0:5]:1:[c,n,s,o:6]
Intramolecular amination (heterocycle formation)	[#6:2]-[C;H0;D3;+0:4](=[CH;D2;+0:5]-[CH;D2;+0:6]=[CH;D2;+0:7]-[#6;H0;D3;+0:8])-[N;H0;D2;+0:11]=[N+]=[N-]>>[#6:2]-[c;H0;D3;+0:4]1:[cH;D2;+0:5]:[cH;D2;+0:6]:[c;H0;D3;+0:7](-[#6;H0;D3;+0:8]):[nH;D2;+0:11]:1
Intramolecular amination (heterocycle formation)	[c:2]:[c;H0;D3;+0:4](:[c;H0;D3;+0:5]-[C;H1;D2;+0:6]=[C;H1;D2;+0:7]-[#6;H0;D3;+0:8])-[N;H0;D2;+0:11]=[N+]=[N-]>>[c:2]:[c;H0;D3;+0:4]1:[c;H0;D3;+0:5]:[c;H1;D2;+0:6]:[c;H0;D3;+0:7](-[#6;H0;D3;+0:8]):[nH;D2;+0:11]:1
Carboxylic acid from Li and CO2	[O;H0;D1;+0:0]=[C;H0;D2;+0:1]=[O;H0;D1;+0:2].[#6:3]-[Li]>>[#6:3]-[C;H0;D3;+0:1](=[O;H0;D1;+0:0])-[O;H1;D1;+0:2]
Ketone from Li and CO2	[O;H0;D1;+0:0]=[C;H0;D2;+0:1]=[O;H0;D1;+0:2].[#6:3]-[Li]>>[#6:3]-[C;H0;D3;+0:1](=[O;H0;D1;+0:0])-[#6:3]
Ketone from Li and CO2	[O;H0;D1;+0:0]=[C;H0;D2;+0:1]=[O;H0;D1;+0:2].[#6:3]-[Li].[#6:4]-[Li]>>[#6:3]-[C;H0;D3;+0:1](=[O;H0;D1;+0:0])-[#6:4]
Ketone from Li, Grignard and CO2	[O;H0;D1;+0:0]=[C;H0;D2;+0:1]=[O;H0;D1;+0:2].[#6:3]-[Mg]-[Br].[#6:4]-[Li]>>[#6:3]-[C;H0;D3;+0:1](=[O;H0;D1;+0:0])-[#6:4]
Ketone from Li, halide and CO2	[O;H0;D1;+0:0]=[C;H0;D2;+0:1]=[O;H0;D1;+0:2].[#6:3]-[Br,I].[#6:4]-[Li]>>[#6:3]-[C;H0;D3;+0:1](=[O;H0;D1;+0:0])-[#6:4]
Ketone from Grignard and CO2	[O;H0;D1;+0:0]=[C;H0;D2;+0:1]=[O;H0;D1;+0:2].[#6:3]-[Mg]-[Br].[#6:4]-[Mg]-[Br]>>[#6:3]-[C;H0;D3;+0:1](=[O;H0;D1;+0:0])-[#6:4]
Sulfamoylarylamides from carboxylic acids and amines	[N;H1;D2;+0:0].[Cl]-[C;H0;D3;+0:1](=[O;H0;D1;+0:2])-[c:3]:[c,n,s,o:4]:[c:5]-[S;H0;D4;+0:6](=[O;H0;D1;+0:7])(=[O;H0;D1;+0:8])-[Cl].[N;H2;D1;+0:9]>>[N;H0;D3;+0:0]-[C;H0;D3;+0:1](=[O;H0;D1;+0:2])-[c:3]:[c,n,s,o:4]:[c:5]-[S;H0;D4;+0:6](=[O;H0;D1;+0:7])(=[O;H0;D1;+0:8])-[N;H1;D2;+0:9]
Sulfamoylarylamides from carboxylic acids and amines	[N;H2;D1;+0:0].[Cl]-[C;H0;D3;+0:1](=[O;H0;D1;+0:2])-[c:3]:[c,n,s,o:4]:[c:5]-[S;H0;D4;+0:6](=[O;H0;D1;+0:7])(=[O;H0;D1;+0:8])-[Cl].[N;H2;D1;+0:9]>>[N;H1;D2;+0:0]-[C;H0;D3;+0:1](=[O;H0;D1;+0:2])-[c:3]:[c,n,s,o:4]:[c:5]-[S;H0;D4;+0:6](=[O;H0;D1;+0:7])(=[O;H0;D1;+0:8])-[N;H1;D2;+0:9]
Sulfamoylarylamides from carboxylic acids and amines	[N;H1;D2;+0:0].[Cl]-[C;H0;D3;+0:1](=[O;H0;D1;+0:2])-[c:3]:[c,n,s,o:4]:[c:5]-[S;H0;D4;+0:6](=[O;H0;D1;+0:7])(=[O;H0;D1;+0:8])-[Cl].[N;H1;D2;+0:9]>>[N;H0;D3;+0:0]-[C;H0;D3;+0:1](=[O;H0;D1;+0:2])-[c:3]:[c,n,s,o:4]:[c:5]-[S;H0;D4;+0:6](=[O;H0;D1;+0:7])(=[O;H0;D1;+0:8])-[N;H0;D3;+0:9]
Sulfamoylarylamides from carboxylic acids and amines	[N;H2;D1;+0:0].[Cl]-[C;H0;D3;+0:1](=[O;H0;D1;+0:2])-[c:3]:[c,n,s,o:4]:[c:5]-[S;H0;D4;+0:6](=[O;H0;D1;+0:7])(=[O;H0;D1;+0:8])-[Cl].[N;H1;D2;+0:9]>>[N;H0;D3;+0:9]-[C;H0;D3;+0:1](=[O;H0;D1;+0:2])-[c:3]:[c,n,s,o:4]:[c:5]-[S;H0;D4;+0:6](=[O;H0;D1;+0:7])(=[O;H0;D1;+0:8])-[N;H1;D2;+0:0]
Sulfamoylarylamides from carboxylic acids and amines	[N;H2;D1;+0:0].[Cl]-[C;H0;D3;+0:1](=[O;H0;D1;+0:2])-[c:3]:[c,n,s,o:4]:[c:5]-[S;H0;D4;+0:6](=[O;H0;D1;+0:7])(=[O;H0;D1;+0:8])-[Cl].[N;H1;D2;+0:9]>>[N;H1;D2;+0:0]-[C;H0;D3;+0:1](=[O;H0;D1;+0:2])-[c:3]:[c,n,s,o:4]:[c:5]-[S;H0;D4;+0:6](=[O;H0;D1;+0:7])(=[O;H0;D1;+0:8])-[N;H0;D3;+0:9]
Oxirane functionalization with ketones	[C;+0:0]1-[O;H0;D2;+0:1]-[C;H1;D3;+0:2]-1.[#6;+0:3]-[C;H0;D3;+0:4](=[O;H0;D1;+0:5])-[#6;+0:6]>>[C;+0:0]1-[O;H0;D2;+0:1]-[C;H0;D4;+0:2]-1-[C;H0;D4;+0:4](-[#6;+0:3])(-[O;H1;D1;+0:5])-[#6;+0:6]
Oxirane functionalization with alkyl iodide	[C;+0:0]1-[O;H0;D2;+0:1]-[C;H1;D3;+0:2]-1.[C;H2,H3;+0:3]-[I]>>[C;+0:0]1-[O;H0;D2;+0:1]-[C;H0;D4;+0:2]-1-[C;+0:3]
Oxirane functionalization with silyl chloride	[C;+0:0]1-[O;H0;D2;+0:1]-[C;H1;D3;+0:2]-1.[Si;H0,H1;+0:3]-[Cl]>>[C;+0:0]1-[O;H0;D2;+0:1]-[C;H0;D4;+0:2]-1-[Si;+0:3]
Homologation of aldehydes with formaldehyde	[C;H2;D1;+0:4]=[O;D1;H0:5].C-O-C1(-C)-N=N-[C;H0;D4;+0:1](-[C;+0:2])(-[C;+0:3])-O-1>>[C;+0:2]-[C;H1;D3;+0:1](-[C;+0:3])-[C;H1;D2;+0:4]=[O;D1;H0:5]
Derived alcohol via homologation of aldehydes with formaldehyde	[C;H2;D1;+0:4]=[O;D1;H0:5].C-O-C1(-C)-N=N-[C;H0;D4;+0:1](-[C:2])(-[C:3])-O-1>>[C;+0:2]-[C;H1;D3;+0:1](-[C;+0:3])-[C;H2;D2;+0:4]-[O;H1;D1;+0:5]
Derived benzimidazole via homologation of aldehydes with formaldehyde	[C;H2;D1;+0:4]=[O;D1;H0:5].C-O-C1(-C)-N=N-[C;H0;D4;+0:1](-[C:2])(-[C:3])-O-1.[N;H2;D1;+0:6]-[c;+0:7]:[c;+0:8]-[N;H2;D1;+0:9]>>[C;+0:2]-[C;H1;D3;+0:1](-[C;+0:3])-[c;H0;D3;+0:4]1:[n;H;D2;+0:6]:[c;+0:7]:[c;+0:8]:[N;H0;D1;+0:9]:1
Homologation of diazo compounds to aldehydes using formaldehyde	[N;H2;D1;+0]-[N;H0;D2;+0]=[#6;+0:1].[C;H2;D1;+0:2]=[O;H0;D1:3]>>[O;D1;H0:3]=[C;H1;D2;+0:2]-[#6;+0:1]
Homologation of diazo compounds to alcohols using formaldehyde	[N;H2;D1;+0]-[N;H0;D2;+0]=[#6;+0:1].[C;H2;D1;+0:2]=[O;H0;D1:3]>>[O;D1;H1:3]-[C;H2;D2;+0:2]-[#6;+0:1]
Newman-Kwart rearrangement	[#7:1]-[C;H0;D3;+0:2](=[S;H0;D1;+0:3])-[O;H0;D2;+0:4]-[c;H0;D3;+0:5]>>[#7:1]-[C;H0;D3;+0:2](=[O;H0;D1;+0:4])-[S;H0;D2;+0:3]-[c;H0;D3;+0:5]
Sodiation	[#6;+0:0]-[Cl,Br,I]>>[#6;+0:0]-[Na]
Catellani reaction ortho	[Br,I]-[c;H0;D3;+0:1]1:[c;D2,D3;+0:2]:[c;H1;D2;+0:3]:[c;H1;D2;+0:4]:[c;H1;D2;+0:5]:[c;H1;D2;+0:6]:1.[C;H2;D1;+0:7]=[C;D1,D2;+0:8].[Br,I]-[c;H0;D3;+0:10]1:[c;H0;D3;+0:11]:[c;D2,D3;+0:12]:[c;D2,D3;+0:13]:[c;H1;D2;+0:14]:[c;H1;D2;+0:15]:1>>[c;+0:2]1:[c;H1;D2;+0:3]:[c;H1;D2;+0:4]:[c;H1;D2;+0:5]:[c;H1;D2;+0:6]:[c;H0;D3;+0:1]:1-[c;H0;D3;+0:15]2:[c;H0;D3;+0:10](-[C;H1;D1;+0:7]=[C;D1,D2;+0:8]):[c;H0;D3;+…
Catellani reaction para	[Br,I]-[c;H0;D3;+0:1]1:[c;H1;D2;+0:2]:[c;H1;D2;+0:3]:[c;D2,D3;+0:4]:[c;H1;D2;+0:5]:[c;H1;D2;+0:6]:1.[C;H2;D1;+0:7]=[C;D1,D2;+0:8].[Br,I]-[c;H0;D3;+0:10]1:[c;H0;D3;+0:11]:[c;H1;D2;+0:12]:[c;H1;D2;+0:13]:[c;H1;D2;+0:14]:[c;H1;D2;+0:15]:1>>[c;H1;D2;+0:2]1:[c;H1;D2;+0:3]:[c;+0:4]:[c;H1;D2;+0:5]:[c;H1;D2;+0:6]:[c;H0;D3;+0:1]:1-[c;H0;D3;+0:15]2:[c;H0;D3;+0:10](-[C;H1;D2;+0:7]=[C;D1,D2;+0:8]):[c;H0;D3;+…
Catellani reaction ortho	[Br,I]-[c;H0;D3;+0:1]1:[c;D2,D3;+0:2]:[c;H1;D2;+0:3]:[c;H1;D2;+0:4]:[c;H1;D2;+0:5]:[c;H1;D2;+0:6]:1.[C;H2;D1;+0:7]=[C;D1,D2;+0:8]>>[c;+0:2]1:[c;H1;D2;+0:3]:[c;H1;D2;+0:4]:[c;H1;D2;+0:5]:[c;H1;D2;+0:6]:[c;H0;D3;+0:1]:1-[c;H0;D3;+0:6]2:[c;H0;D3;+0:1](-[C;H1;D1;+0:7]=[C;D1,D2;+0:8]):[c;H0;D3;+0:2]:[c;+0:3]:[c;+0:4]:[c;H1;D2;+0:5]:2
Nucleophilic substitution OH - alkyl silane	[C;H2;D2;+0:0]-[Si;H0;D4;+0].[C;+0:1]-[O;H1;D1;+0:2]>>[C;+0:1]-[C;H2;D2;+0:0]
beta C(sp3) arylation	[Br,I]-[c;H0;D3;+0:0].[C;H1,H2,H3;+0:1]-[C;H0;D4;+0:2]>>[c;H0;D3;+0:0]-[C;+0:1]-[C;H0;D4;+0:2]
arylhydroxylation	[c;H0;D3;+0:0]-[N;H2;D1;+0].[*:1]-[N;H1;D2;+0:2]-[C;H0;D3;+0:3](-[*:4])=[C;H2;D1;+0:5]>>[*:1]-[N;H1;D2;+0:2]-[C;H0;D4;+0:3](-[*:4])(-[O;H1;D1;+0])-[C;H2;D2;+0:5]-[c;H0;D3;+0:0]
Meerwein arylation of vinyl ethers	[c;H0;D3;+0:0]-[N;H2;D1;+0].[C;H2;D1;+0:1]=[C;H1;D2;+0:2]-[O;H0;D2;+0:3]-[*:4]>>[c;H0;D3;+0:0]-[C;H2;D2;+0:1]-[C;H1;D2;+0:2]=[O;H0;D1;+0:3]
Huisgen 1,3,4-oxadiazoles from COOH and tetrazole	[O;H0;D1;+0]=[C;H0;D3;+0:1](-[O;H1;D1;+0:2])-[#6;+0:3].[#6:6]-[c;H0;D3;+0:7]1:[n;H0;D2;+0:8]:[n;H0;D2;+0:9]:[n;H0;D2;+0]:[n;H1;D2;+0]:1>>[#6:6]-[c;H0;D3;+0:7]1:[n;H0;D2;+0:8]:[n;H0;D2;+0:9]:[c;H0;D3;+0:1](-[#6;+0:3]):[o;H0;D2;+0:2]:1
Aromatic nitration with HNO3	[c;!$([cH]1:[cH]:[c;H0]:[cH]:[cH]:[cH]:1);H1;D2;+0:0].[O;H1;D1;+0]-[N;H0;D3;+1:1](-[O;H0;D1;-1:2])=[O;H0;D1;+0:3]>>[c;H0;D3;+0:0]-[N;H0;D3;+1:1](-[O;H0;D1;-1:2])=[O;H0;D1;+0:3]
Aromatic nitration with NO3 salt	[c;!$([cH]1:[cH]:[c;H0]:[cH]:[cH]:[cH]:1);H1;D2;+0:0].[O;H0;D1;-1]-[N;H0;D3;+1:1](-[O;H0;D1;-1:2])=[O;H0;D1;+0:3]>>[c;H0;D3;+0:0]-[N;H0;D3;+1:1](-[O;H0;D1;-1:2])=[O;H0;D1;+0:3]
Aromatic nitration with NO2 salt	[c;!$([cH]1:[cH]:[c;H0]:[cH]:[cH]:[cH]:1);H1;D2;+0:0].[O;H0;D1;-1:2]-[N;H0;D2;+0:1]=[O;H0;D1;+0:3]>>[c;H0;D3;+0:0]-[N;H0;D3;+1:1](-[O;H0;D1;-1:2])=[O;H0;D1;+0:3]
Aromatic nitration with alkyl NO2	[c;!$([cH]1:[cH]:[c;H0]:[cH]:[cH]:[cH]:1);H1;D2;+0:0].[C;+0]-[N;H0;D3;+1:1](-[O;H0;D1;-1:2])=[O;H0;D1;+0:3]>>[c;H0;D3;+0:0]-[N;H0;D3;+1:1](-[O;H0;D1;-1:2])=[O;H0;D1;+0:3]
Non-aromatic nitration with HNO3	[C;H1,H2;D2;+0:0].[O;H1;D1;+0]-[N;H0;D3;+1:1](-[O;H0;D1;-1:2])=[O;H0;D1;+0:3]>>[C;D3;+0:0]-[N;H0;D3;+1:1](-[O;H0;D1;-1:2])=[O;H0;D1;+0:3]
thioether_nucl_sub	[*:0]-[S;H1;D1;+0:1].[*:2]-[F,Cl,Br,I]>>[*:0]-[S;H0;D2;+0:1]-[*:2]
Sonogashira acetylene_aryl halide	[c:0]-[Cl,Br,I].[C;H1;D1;+0:1]#[C;H1;D1;+0:2]>>[c:0]-[C;H0;D2;+0:1]#[C;H1;D1;+0:2]
Sonogashira alkyne_aryl halide	[c:0]-[Cl,Br,I].[C;H1;D1;+0:1]#[C;H0;D2;+0:2]-[#6,Si;+0:3]>>[c:0]-[C;H0;D2;+0:1]#[C;H0;D2;+0:2]-[#6,Si;+0:3]
Sonogashira acetylene_aryl OTf	[c:0]-[O;H0;D2;+0]-[S;H0;D4;+0](=[O;H0;D1;+0])(=[O;H0;D1;+0])-[C;H0;D4;+0](-[F])(-[F])-[F].[C;H1;D1;+0:1]#[C;H1;D1;+0:2]>>[c:0]-[C;H0;D2;+0:1]#[C;H1;D1;+0:2]
Sonogashira alkyne_aryl OTf	[c:0]-[O;H0;D2;+0]-[S;H0;D4;+0](=[O;H0;D1;+0])(=[O;H0;D1;+0])-[C;H0;D4;+0](-[F])(-[F])-[F].[C;H1;D1;+0:1]#[C;H0;D2;+0:2]-[#6,Si;+0:3]>>[c:0]-[C;H0;D2;+0:1]#[C;H0;D2;+0:2]-[#6,Si;+0:3]
Sonogashira acetylene_alkenyl halide	[C;+0:0]=[C;+0:1]-[Cl,Br,I].[C;H1;D1;+0:2]#[C;H1;D1;+0:3]>>[C;+0:0]=[C;+0:1]-[C;H0;D2;+0:2]#[C;H1;D1;+0:3]
Sonogashira alkyne_alkenyl halide	[C;+0:0]=[C;+0:1]-[Cl,Br,I].[C;H1;D1;+0:2]#[C;H0;D2;+0:3]-[#6,Si;+0:4]>>[C;+0:0]=[C;+0:1]-[C;H0;D2;+0:2]#[C;H0;D2;+0:3]-[#6,Si;+0:4]
Sonogashira acetylene_alkenyl OTf	[C;+0:0]=[C;+0:1]-[O;H0;D2;+0]-[S;H0;D4;+0](=[O;H0;D1;+0])(=[O;H0;D1;+0])-[C;H0;D4;+0](-[F])(-[F])-[F].[C;H1;D1;+0:1]#[C;H1;D1;+0:2]>>[C;+0:0]=[C;+0:1]-[C;H0;D2;+0:1]#[C;H1;D1;+0:2]
Sonogashira alkyne_alkenyl OTf	[C;+0:0]=[C;+0:1]-[O;H0;D2;+0]-[S;H0;D4;+0](=[O;H0;D1;+0])(=[O;H0;D1;+0])-[C;H0;D4;+0](-[F])(-[F])-[F].[C;H1;D1;+0:2]#[C;H0;D2;+0:3]-[#6,Si;+0:4]>>[C;+0:0]=[C;+0:1]-[C;H0;D2;+0:2]#[C;H0;D2;+0:3]-[#6,Si;+0:4]
Sonogashira acetylene_acyl halide	[C;H0;D3;+0:0](=[O;H0;D1;+0:1])-[Cl,Br,I].[C;H1;D1;+0:2]#[C;H1;D1;+0:3]>>[C;H0;D3;+0:0](=[O;H0;D1;+0:1])-[C;H0;D2;+0:2]#[C;H1;D1;+0:3]
Sonogashira alkyne_acyl halide	[C;H0;D3;+0:0](=[O;H0;D1;+0:1])-[Cl,Br,I].[C;H1;D1;+0:1]#[C;H0;D2;+0:2]-[#6,Si;+0:3]>>[C;H0;D3;+0:0](=[O;H0;D1;+0:1])-[C;H0;D2;+0:1]#[C;H0;D2;+0:2]-[#6,Si;+0:3]
Wohl-Ziegler bromination benzyl primary	[c;H0;D3;+0:0]-[C;H3;D1;+0:1].[Br:2]-[N;H0;D3;+0]1-[C;H0;D3;+0](=[O;H0;D1;+0])-[C;H2;D2;+0]-[C;H2;D2;+0]-[C;H0;D3;+0]-1=[O;H0;D1;+0]>>[c;H0;D3;+0:0]-[C;H2;D2;+0:1]-[Br:2]
Wohl-Ziegler bromination benzyl secondary	[c;H0;D3;+0:0]-[C;H2;D2;+0:1].[Br:2]-[N;H0;D3;+0]1-[C;H0;D3;+0](=[O;H0;D1;+0])-[C;H2;D2;+0]-[C;H2;D2;+0]-[C;H0;D3;+0]-1=[O;H0;D1;+0]>>[c;H0;D3;+0:0]-[C;H1;D3;+0:1]-[Br:2]
Wohl-Ziegler bromination benzyl tertiary	[c;H0;D3;+0:0]-[C;H1;D3;+0:1].[Br:2]-[N;H0;D3;+0]1-[C;H0;D3;+0](=[O;H0;D1;+0])-[C;H2;D2;+0]-[C;H2;D2;+0]-[C;H0;D3;+0]-1=[O;H0;D1;+0]>>[c;H0;D3;+0:0]-[C;H0;D4;+0:1]-[Br:2]
Wohl-Ziegler bromination allyl primary	[C;+0:0]=[C;+0:1]-[C;H3;D1;+0:2].[Br:3]-[N;H0;D3;+0]1-[C;H0;D3;+0](=[O;H0;D1;+0])-[C;H2;D2;+0]-[C;H2;D2;+0]-[C;H0;D3;+0]-1=[O;H0;D1;+0]>>[C;+0:0]=[C;+0:1]-[C;H2;D2;+0:2]-[Br:3]
Wohl-Ziegler bromination allyl secondary	[C;+0:0]=[C;+0:1]-[C;H2;D2;+0:2].[Br:3]-[N;H0;D3;+0]1-[C;H0;D3;+0](=[O;H0;D1;+0])-[C;H2;D2;+0]-[C;H2;D2;+0]-[C;H0;D3;+0]-1=[O;H0;D1;+0]>>[C;+0:0]=[C;+0:1]-[C;H1;D3;+0:2]-[Br:3]
Wohl-Ziegler bromination allyl tertiary	[C;+0:0]=[C;+0:1]-[C;H1;D3;+0:2].[Br:3]-[N;H0;D3;+0]1-[C;H0;D3;+0](=[O;H0;D1;+0])-[C;H2;D2;+0]-[C;H2;D2;+0]-[C;H0;D3;+0]-1=[O;H0;D1;+0]>>[C;+0:0]=[C;+0:1]-[C;H0;D4;+0:2]-[Br:3]
Wohl-Ziegler bromination carbonyl primary	[C;H0;D3;+0:0](=[O;H0;D1;+0:1])-[C;H3;D1;+0:2].[Br:3]-[N;H0;D3;+0]1-[C;H0;D3;+0](=[O;H0;D1;+0])-[C;H2;D2;+0]-[C;H2;D2;+0]-[C;H0;D3;+0]-1=[O;H0;D1;+0]>>[C;H0;D3;+0:0](=[O;H0;D1;+0:1])-[C;H2;D2;+0:2]-[Br:3]
Wohl-Ziegler bromination carbonyl secondary	[C;H0;D3;+0:0](=[O;H0;D1;+0:1])-[C;H2;D2;+0:2].[Br:3]-[N;H0;D3;+0]1-[C;H0;D3;+0](=[O;H0;D1;+0])-[C;H2;D2;+0]-[C;H2;D2;+0]-[C;H0;D3;+0]-1=[O;H0;D1;+0]>>[C;H0;D3;+0:0](=[O;H0;D1;+0:1])-[C;H1;D3;+0:2]-[Br:3]
Wohl-Ziegler bromination carbonyl tertiary	[C;H0;D3;+0:0](=[O;H0;D1;+0:1])-[C;H1;D3;+0:2].[Br:3]-[N;H0;D3;+0]1-[C;H0;D3;+0](=[O;H0;D1;+0])-[C;H2;D2;+0]-[C;H2;D2;+0]-[C;H0;D3;+0]-1=[O;H0;D1;+0]>>[C;H0;D3;+0:0](=[O;H0;D1;+0:1])-[C;H0;D4;+0:2]-[Br:3]
Buchwald-Hartwig/Ullmann-Goldberg/N-arylation primary amine	[c;H0;D3;+0:0]-[F,Cl,Br,I].[#6;+0:1]-[N;H2;D1;+0:2]>>[c;H0;D3;+0:0]-[N;H1;D2;+0:2]-[#6;+0:1]
Buchwald-Hartwig/Ullmann-Goldberg/N-arylation secondary amine	[c;H0;D3;+0:0]-[F,Cl,Br,I].[#6;+0:1]-[N;H1;D2;+0:2]>>[c;H0;D3;+0:0]-[N;H0;D3;+0:2]-[#6;+0:1]
Hydroxyl benzyl deprotection	[#6;!$(CC(=O));+0:0]-[O;H0;D2;+0:1]-[C;H2;D2;+0]-[c;H0;D3;+0]1:[c;H1;D2;+0]:[c;H1;D2;+0]:[c;H1;D2;+0]:[c;H1;D2;+0]:[c;H1;D2;+0]:1>>[#6;+0:0]-[O;H1;D1;+0:1]
Carboxyl benzyl deprotection	[#6;$(CC(=O));+0:0]-[O;H0;D2;+0:1]-[C;H2;D2;+0]-[c;H0;D3;+0]1:[c;H1;D2;+0]:[c;H1;D2;+0]:[c;H1;D2;+0]:[c;H1;D2;+0]:[c;H1;D2;+0]:1>>[#6;+0:0]-[O;H1;D1;+0:1]
Cleavage of methoxy ethers to alcohols	[#6;+0:0]-[O;H0;D2;+0:1]-[C;H3;D1;+0]>>[#6;+0:0]-[O;H1;D1;+0:1]
Cleavage of alkoxy ethers to alcohols	[C;H2;D2;+0:0]-[O;H0;D2;+0:1]-[C;H2;D2;+0]>>[C;+0:0]-[O;H1;D1;+0:1]
Ether cleavage to primary alcohol	[C;!H3;+0:0]-[O;H0;D2;+0:1]-[C;+0:2]>>[C;H2;D2;+0:0]-[O;H1;D1;+0:1]
Sulfonamide synthesis (Schotten-Baumann) primary amine	[#6,#7,Cl;+0:0]-[S;H0;D4;+0:1](=[O;H0;D1;+0:2])(=[O;H0;D1;+0:3])-[F,Cl,Br,I,OH].[#6;+0:4]-[N;H2;D1;+0:5]>>[#6,#7,Cl;+0:0]-[S;H0;D4;+0:1](=[O;H0;D1;+0:2])(=[O;H0;D1;+0:3])-[N;H1;D2;+0:5]-[#6;+0:4]
Sulfonamide synthesis (Schotten-Baumann) secondary amine	[#6,#7,Cl;+0:0]-[S;H0;D4;+0:1](=[O;H0;D1;+0:2])(=[O;H0;D1;+0:3])-[F,Cl,Br,I,OH].[#6;+0:4]-[N;H1;D2;+0:5]>>[#6,#7,Cl;+0:0]-[S;H0;D4;+0:1](=[O;H0;D1;+0:2])(=[O;H0;D1;+0:3])-[N;H0;D3;+0:5]-[#6;+0:4]
Alcohol to chloride_sulfonyl chloride	[#6;+0]-[S;H0;D4;+0](=[O;H0;D1;+0])(=[O;H0;D1;+0])-[Cl;+0:0].[#6;+0:1]-[O;H1;D1;+0]>>[#6;+0:1]-[Cl;+0:0]
Alcohol to chloride_SOCl2	[Cl]-[S;H0;D3;+0](=[O;H0;D1;+0])-[Cl;+0:0].[#6;+0:1]-[O;H1;D1;+0]>>[#6;+0:1]-[Cl;+0:0]
Alcohol to chloride_CHCl3	[Cl]-[C;H1;D3;+0](-[Cl])-[Cl;+0:0].[#6;+0:1]-[O;H1;D1;+0]>>[#6;+0:1]-[Cl;+0:0]
Alcohol to chloride_CH2Cl2	[Cl]-[C;H2;D2;+0]-[Cl;+0:0].[#6;+0:1]-[O;H1;D1;+0]>>[#6;+0:1]-[Cl;+0:0]
Alcohol to chloride_PCl5_ortho	[Cl]-[P;H0;D5;+0](-[Cl])(-[Cl])(-[Cl])-[Cl:0].[c;$([c;H0](:[c,n]):[n]);H0;D3;+0:1]-[O;H1;D1;+0]>>[c;H0;D3;+0:1]-[Cl:0]
Alcohol to chloride_POCl3_ortho	[O;H0;D1;+0]=[P;H0;D4;+0](-[Cl])(-[Cl])-[Cl:0].[c;$([c;H0](:[c,n]):[n]);H0;D3;+0:1]-[O;H1;D1;+0]>>[c;H0;D3;+0:1]-[Cl:0]
Alcohol to chloride_POCl3_para	[O;H0;D1;+0]=[P;H0;D4;+0](-[Cl])(-[Cl])-[Cl:0].[c;$([c;H0](:[c]):[c]:[c]:[n]);H0;D3;+0:1]-[O;H1;D1;+0]>>[c;H0;D3;+0:1]-[Cl:0]
Alcohol to chloride_POCl3	[O;H0;D1;+0]=[P;H0;D4;+0](-[Cl])(-[Cl])-[Cl:0].[C;+0:1]-[O;H1;D1;+0]>>[C;+0:1]-[Cl:0]
Alcohol to chloride_HCl	[Cl;H1;D0;+0:0].[#6;+0:1]-[O;H1;D1;+0]>>[#6;+0:1]-[Cl;+0:0]
Alcohol to chloride_Salt	[Cl;H0;D0;-1:0].[#6;+0:1]-[O;H1;D1;+0]>>[#6;+0:1]-[Cl;+0:0]
Alcohol to chloride_Other	[*]-[Cl:0].[#6;+0:1]-[O;H1;D1;+0]>>[#6;+0:1]-[Cl:0]
Alcohol to bromide with NBS	[#6;+0:1]-[O;H1;D1;+0].[C;H0;D3;+0]1(=[O;H0;D1;+0])-[C;H2;D2;+0]-[C;H2;D2;+0]-[C;H0;D3;+0](=[O;H0;D1;+0])-[N;H0;D3;+0]-1-[Br;H0;D1;+0:2]>>[#6;+0:1]-[Br;H0;D1;+0:2]
Alcohol to bromide with HBr	[#6;+0:1]-[O;H1;D1;+0].[Br;H1;D0;+0:2]>>[#6;+0:1]-[Br;H0;D1;+0:2]
Alcohol to iodide	[#6;+0:1]-[O;H1;D1;+0].[I;H0;D1;+0:2]>>[#6;+0:1]-[I;H0;D1;+0:2]
Alcohol to iodide	[#6;+0:1]-[O;H1;D1;+0].[I;H0;D1;+0:2]-[I;H0;D1;+0]>>[#6;+0:1]-[I;H0;D1;+0:2]
Alcohol to iodide	[#6;+0:1]-[O;H1;D1;+0].[I;H1;D0;+0:2]>>[#6;+0:1]-[I;H0;D1;+0:2]
Alcohol to iodide	[#6;+0:1]-[O;H1;D1;+0].[I;H0;D0;-1:2]>>[#6;+0:1]-[I;H0;D1;+0:2]
Sulfanyl to sulfinyl_peroxide	[#6;+0:0]-[S;H0;D2;+0:1]-[#6;+0:2].[C;H0;D3;+0](=[O;H0;D1;+0:3])-[O;H0;D2;+0]-[O;H1;D1;+0]>>[#6;+0:0]-[S;H0;D2;+0:1](=[O;H0;D1;+0:3])-[#6;+0:2]
Sulfanyl to sulfinyl_H2O2	[#6;+0:0]-[S;H0;D2;+0:1]-[#6;+0:2].[O;H1;D1;+0:3]-[O;H1;D1;+0]>>[#6;+0:0]-[S;H0;D2;+0:1](=[O;H0;D1;+0:3])-[#6;+0:2]
Sulfanyl to sulfinyl_H2O	[#6;+0:0]-[S;H0;D2;+0:1]-[#6;+0:2].[O;H2;D0;+0:3]>>[#6;+0:0]-[S;H0;D2;+0:1](=[O;H0;D1;+0:3])-[#6;+0:2]
Sulfanyl to sulfinyl_SO3-	[#6;+0:0]-[S;H0;D2;+0:1]-[#6;+0:2].[S;+0](=[O;H0;D1;+0])(=[O;H0;D1;+0])-[O;H0;D1;-1:3]>>[#6;+0:0]-[S;H0;D2;+0:1](=[O;H0;D1;+0:3])-[#6;+0:2]
Sulfanyl to sulfinyl_sulfonyl	[#6;+0:0]-[S;H0;D2;+0:1]-[#6;+0:2].[S;H0;D4;+0](=[O;H0;D1;+0:3])=[O;H0;D1;+0]>>[#6;+0:0]-[S;H0;D2;+0:1](=[O;H0;D1;+0:3])-[#6;+0:2]
Sulfanyl to sulfinyl_MeOH	[#6;+0:0]-[S;H0;D2;+0:1]-[#6;+0:2].[#6;+0]-[O;H1;D1;+0:3]>>[#6;+0:0]-[S;H0;D2;+0:1](=[O;H0;D1;+0:3])-[#6;+0:2]
Sulfanyl to sulfinyl_COO	[#6;+0:0]-[S;H0;D2;+0:1]-[#6;+0:2].[C;H0;D3;+0](=[O;H0;D1;+0:3])-[O;H0;D1;-1]>>[#6;+0:0]-[S;H0;D2;+0:1](=[O;H0;D1;+0:3])-[#6;+0:2]
Sulfanyl to sulfinyl	[#6;+0:0]-[S;H0;D2;+0:1]-[#6;+0:2]>>[#6;+0:0]-[S;H0;D2;+0:1](=[O;H0;D1;+0:3])-[#6;+0:2]
COOH ethyl deprotection	[C;+0:0](=[O;H0;D1;+0:1])-[O;H0;D2;+0:2]-[C;H2;D2;+0]-[C;H3;D1;+0]>>[C;+0:0](=[O;H0;D1;+0:1])-[O;H1;D1;+0:2]
Reduction of primary amides to amines	[#6;+0:0]-[C;H0;D3;+0:1](=[O;H0;D1;+0])-[N;H2;D1;+0:2]>>[#6;+0:0]-[C;H2;D2;+0:1]-[N;H2;D1;+0:2]
Reduction of secondary amides to amines	[#6;+0:0]-[C;H0;D3;+0:1](=[O;H0;D1;+0])-[N;H1;D2;+0:2]>>[#6;+0:0]-[C;H2;D2;+0:1]-[N;H1;D1;+0:2]
Reduction of tertiary amides to amines	[#6;+0:0]-[C;H0;D3;+0:1](=[O;H0;D1;+0])-[N;H0;D3;+0:2]>>[#6;+0:0]-[C;H2;D2;+0:1]-[N;H0;D3;+0:2]
Stille reaction_vinyl	[C;H2,H3;+0]-[Sn;H0;D4;+0](-[C;H2,H3;+0])(-[C;H2,H3;+0])-[C;H1;D2;+0:0]=[C;H2;D1;+0:1].[#6;+0:2]-[F,Cl,Br,I]>>[#6;+0:2]-[C;H1;D2;+0:0]=[C;H2;D1;+0:1]
Stille reaction_aryl	[C;H2,H3;+0]-[Sn;H0;D4;+0](-[C;H2,H3;+0])(-[C;H2,H3;+0])-[c;H0;D3;+0:0].[#6;+0:2]-[F,Cl,Br,I]>>[#6;+0:2]-[c;H0;D3;+0:0]
Stille reaction_benzyl	[C;H2,H3;+0]-[Sn;H0;D4;+0](-[C;H2,H3;+0])(-[C;H2,H3;+0])-[C;H2;D2;+0:1]-[c;H0;D3;+0:0].[#6;+0:2]-[F,Cl,Br,I]>>[#6;+0:2]-[C;H2;D2;+0:1]-[c;H0;D3;+0:0]
Stille reaction_allyl	[C;H2,H3;+0]-[Sn;H0;D4;+0](-[C;H2,H3;+0])(-[C;H2,H3;+0])-[C;H2;D2;+0:0]-[C;H1;D2;+0:1]=[C;H2;D1;+0:2].[#6;+0:3]-[F,Cl,Br,I]>>[#6;+0:3]-[C;H2;D2;+0:0]-[C;H1;D2;+0:1]=[C;H2;D1;+0:2]
Stille reaction_vinyl OTf	[C;H2,H3;+0]-[Sn;H0;D4;+0](-[C;H2,H3;+0])(-[C;H2,H3;+0])-[C;H1;D2;+0:0]=[C;H2;D1;+0:1].[#6;+0:2]-[O;H0;D2;+0]-[S;H0;D4;+0](=[O;H0;D1;+0])(=[O;H0;D1;+0])-[C;H0;D4;+0](-[F])(-[F])-[F]>>[#6;+0:2]-[C;H1;D2;+0:0]=[C;H2;D1;+0:1]
Stille reaction_aryl OTf	[C;H2,H3;+0]-[Sn;H0;D4;+0](-[C;H2,H3;+0])(-[C;H2,H3;+0])-[c;H0;D3;+0:0].[#6;+0:2]-[O;H0;D2;+0]-[S;H0;D4;+0](=[O;H0;D1;+0])(=[O;H0;D1;+0])-[C;H0;D4;+0](-[F])(-[F])-[F]>>[#6;+0:2]-[c;H0;D3;+0:0]
Stille reaction_benzyl OTf	[C;H2,H3;+0]-[Sn;H0;D4;+0](-[C;H2,H3;+0])(-[C;H2,H3;+0])-[C;H2;D2;+0:1]-[c;H0;D3;+0:0].[#6;+0:2]-[O;H0;D2;+0]-[S;H0;D4;+0](=[O;H0;D1;+0])(=[O;H0;D1;+0])-[C;H0;D4;+0](-[F])(-[F])-[F]>>[#6;+0:2]-[C;H2;D2;+0:1]-[c;H0;D3;+0:0]
Stille reaction_allyl OTf	[C;H2,H3;+0]-[Sn;H0;D4;+0](-[C;H2,H3;+0])(-[C;H2,H3;+0])-[C;H2;D2;+0:0]-[C;H1;D2;+0:1]=[C;H2;D1;+0:2].[#6;+0:3]-[O;H0;D2;+0]-[S;H0;D4;+0](=[O;H0;D1;+0])(=[O;H0;D1;+0])-[C;H0;D4;+0](-[F])(-[F])-[F]>>[#6;+0:3]-[C;H2;D2;+0:0]-[C;H1;D2;+0:1]=[C;H2;D1;+0:2]
Stille reaction_other	[C;H2,H3;+0]-[Sn;H0;D4;+0](-[C;H2,H3;+0])(-[C;H2,H3;+0])-[#6;+0:0].[#6;+0:2]-[F,Cl,Br,I]>>[#6;+0:2]-[#6;+0:0]
Stille reaction_other OTf	[C;H2,H3;+0]-[Sn;H0;D4;+0](-[C;H2,H3;+0])(-[C;H2,H3;+0])-[#6;+0:0].[#6;+0:2]-[O;H0;D2;+0]-[S;H0;D4;+0](=[O;H0;D1;+0])(=[O;H0;D1;+0])-[C;H0;D4;+0](-[F])(-[F])-[F]>>[#6;+0:2]-[#6;+0:0]
Reduction of nitrile to amine	[#6;+0:0]-[C;H0;D2;+0:1]#[N;H0;D1;+0:2]>>[#6;+0:0]-[C;H2;D2;+0:1]-[N;H2;D1;+0:2]
Methylation with MeI_primary	[C;H3;D1;+0:0]-[I].[C;H3;D1;+0:1]>>[C;H3;D1;+0:0]-[C;H2;D2;+0:1]
Methylation with MeI_secondary	[C;H3;D1;+0:0]-[I].[C;H2;D2;+0:1]>>[C;H3;D1;+0:0]-[C;H1;D3;+0:1]
Methylation with MeI_tertiary	[C;H3;D1;+0:0]-[I].[C;H1;D3;+0:1]>>[C;H3;D1;+0:0]-[C;H0;D4;+0:1]
Methylation with MeI_aryl	[C;H3;D1;+0:0]-[I].[c;H1;D2;+0:1]>>[C;H3;D1;+0:0]-[c;H0;D3;+0:1]
Methylation with MeI_SH	[C;H3;D1;+0:0]-[I].[S;H1;D1;+0:1]>>[C;H3;D1;+0:0]-[S;H0;D2;+0:1]
Methylation	[#6;+0:1]>>[C;H3;D1;+0]-[#6;+0:1]
Methylation of OH with DMS	[O;H1;D1;+0:0].[C;H3;D1;+0:1]-[O;H0;D2;+0]-[S;H0;D4;+0](=[O;H0;D1;+0])(=[O;H0;D1;+0])-[O;H0;D2;+0]-[C;H3;D1;+0]>>[O;H0;D2;+0:0]-[C;H3;D1;+0:1]
Methylation with DMS	[#6;+0:0].[C;H3;D1;+0:1]-[O;H0;D2;+0]-[S;H0;D4;+0](=[O;H0;D1;+0])(=[O;H0;D1;+0])-[O;H0;D2;+0]-[C;H3;D1;+0]>>[#6;+0:0]-[C;H3;D1;+0:1]
Methylation with DMC	[#6;+0:0].[C;H3;D1;+0:1]-[O;H0;D2;+0]-[C;H0;D3;+0](=[O;H0;D1;+0])-[O;H0;D2;+0]-[C;H3;D1;+0]>>[#6;+0:0]-[C;H3;D1;+0:1]
DMS COOH methylation	[C;H0;D3;+0:1](=[O;H0;D1;+0:2])-[O;H1;D1;+0:3].[C;H3;D1;+0:4]-[O;H0;D2;+0]-[S;H0;D4;+0](=[O;H0;D1;+0])(=[O;H0;D1;+0])-[O;H0;D2;+0]-[C;H3;D1;+0]>>[C;H0;D3;+0:1](=[O;H0;D1;+0:2])-[O;H0;D2;+0:3]-[C;H3;D1;+0:4]
DMS Amine methylation	[N;H1;D2;+0:1].[C;H3;D1;+0:2]-[O;H0;D2;+0]-[S;H0;D4;+0](=[O;H0;D1;+0])(=[O;H0;D1;+0])-[O;H0;D2;+0]-[C;H3;D1;+0]>>[N;H0;D3;+0:1]-[C;H3;D1;+0:2]
Benzimidazole aldehyde	[c;+0:1]1:[c;+0:2]:[c;+0:3]:[c;+0:4]:[c;D3;+0:5](-[N;H2;D1;+0:7]):[c;D3;+0:6]:1-[N;H2;D1;+0:8].[#6;$([CH3]),$([c;D3]);+0:9]-[CX3;H1;D2;$(C=O);+0:10]=[O;H0;D1;+0]>>[c;+0:1]1:[c;+0:2]:[c;+0:3]:[c;+0:4]:[c;D3;+0:5]2:[n;H1;D2;+0:7]:[c;H0;D3;+0:10](-[#6;+0:9]):[n;H0;D2;+0:8]:[c;D3;+0:6]:12
Directed ortho metalation of arenes	[c;H0;D3;+0:1]-[F,Cl,Br,I].[c;H0;D3;+0:2]:[c;H1;D2;+0:3]>>[c;H0;D3;+0:1]-[c;H0;D3;+0:3]:[c;H0;D3;+0:2]
Hiyama-Denmark Coupling	[#6X3;$(C=C),$(c:c);+0:1]-[Si;D4;+0]-[O;H1;D1;+0].[c;H0;D3;+0:2]-[F,Cl,Br,I]>>[#6;+0:1]-[c;+0:2]
Kumada cross-coupling	[CX4;+0:1]-[c;H0;D3;+0:2]:[c;+0:3]:[c;+0:4]:[c;H0;D3;+0:5]-[Mg]-[Br].[c;H0;D3;+0:6]-[F,Cl,Br,I,$(S(=O)=O)]>>[CX4;+0:1]-[c;H0;D3;+0:2]:[c;+0:3]:[c;+0:4]:[c;H0;D3;+0:5]-[c;H0;D3;+0:6]
Aryllithium cross-coupling	[c;H0;D3;+0:1]-[Br].[c;H0;D3;+0:2]-[Li]>>[c;H0;D3;+0:1]-[c;H0;D3;+0:2]
Reaction of alkyl halides with organometallic coumpounds	[Li,Na]-[#6;+0:1].[#6;+0:2]-[Br,I]>>[#6;+0:1]-[#6;+0:2]
Transesterification	[CX4]-[CX4;D2:1]-[O;H0;D2;+0:2]-[C;H0;D3;+0:4]=[O;H0;D1;+0:5]>>[CX4:1]-[O;H0;D2;+0:2]-[C;H0;D3;+0:4]=[O;H0;D1;+0:5]
Knoevenagel Condensation	[C;H2;D2;+0:1](-[C;$(C#N),$(C=O);+0:2])-[C;$(C#N),$(C=O);+0:3].[CX3;+0:4]=[O;H0;D1;+0]>>[CX3;+0:4]=[C;H0;D3;+0:1](-[C;$(C#N),$(C(=O)O);+0:2])-[C;$(C#N),$(C(=O)O);+0:3]
Primary amine to fluoride	[#6:1]-[N;H2;D1;+0]>>[#6:1]-[F]
Primary amine to chloride	[#6:1]-[N;H2;D1;+0]>>[#6:1]-[Cl]
Primary amine to bromide	[#6:1]-[N;H2;D1;+0]>>[#6:1]-[Br]
Primary amine to iodide	[#6:1]-[N;H2;D1;+0]>>[#6:1]-[I]
Diazo addition	[C;H2;D2;+0:1]-[C;H0;D3;+0:2]=[O;H0;D1;+0:3]>>[N;H0;D1;-1]=[N;H0;D2;+1]=[C;H0;D3;+0:1]-[C;H0;D3;+0:2]=[O;H0;D1;+0:3]
Diazo addition	[C;H2;D2;+0:1]>>[N;H0;D1;-1]=[N;H0;D2;+1]=[C;H0;D3;+0:1]
Henry Reaction	[CX4;+0:1]-[N;H0;D3;+1:2](=[O;H0;D1;+0:3])-[O;H0;D1;-1:4].[CX3;+0:5]=[O;H0;D1;+0:6]>>[O;H1;D1;+0:6]-[CX4;+0:5]-[CX4;+0:1]-[N;H0;D3;+1:2](=[O;H0;D1;+0:3])-[O;H0;D1;-1:4]
Mitsunobu aryl ether	[O;H1;D1;+0:1]-[C;H1;D3;+0:2](-[#6;+0:3])-[#6;+0:4].[O;H1;D1;+0]-[c;H0;D3;+0:5]>>[#6;+0:5]-[O;H0;D2;+0:1]-[C;H1;D3;+0:2](-[#6;+0:3])-[c;H0;D3;+0:4]
Mitsunobu aryl ether	[O;H1;D1;+0:1]-[CX4;+0:2].[O;H1;D1;+0]-[c;H0;D3;+0:5]>>[#6;+0:5]-[O;H0;D2;+0:1]-[CX4;+0:2]
Mitsunobu esterification	[#6;D3;+0:1]-[O;H1;D1;+0].[C;H0;D3;+0:3](=[O;H0;D1;+0:4])-[O;H1;D1;+0:5]>>[C;H0;D3;+0:3](=[O;H0;D1;+0:4])-[O;H0;D2;+0:5]-[#6;D3;+0:1]
Mitsunobu aryl ether (intramolecular)	[O;H1;D1;+0]-[c;H0;D3;+0:1]~[*:2]~[*:3]~[*:4]~[*:5]-[O;H1;D1;+0:6]>>[c;H0;D3;+0:1]1~[*:2]~[*:3]~[*:4]~[*:5]~[O;H0;D2;+0:6]1
Mitsunobu aryl ether (intramolecular)	[O;H1;D1;+0]-[c;H0;D3;+0:1]~[*:2]~[*:3]~[*:4]-[O;H1;D1;+0:5]>>[c;H0;D3;+0:1]1~[*:2]~[*:3]~[*:4]~[O;H0;D2;+0:5]1
Urea synthesis via isocyanate and primary amine	[*:1]-[N;H0;D2;+0:2]=[C;H0;D2;+0:3]=[O;H0;D1;+0:4].[#6;+0:5]-[N;H2;D1;+0:6]>>[*:1]-[N;H1;D2;+0:2]-[C;H0;D3;+0:3](=[O;H0;D1;+0:4])-[N;H1;D2;+0:6]-[#6;+0:5]
Urea synthesis via isocyanate and secondary amine	[*:1]-[N;H0;D2;+0:2]=[C;H0;D2;+0:3]=[O;H0;D1;+0:4].[#6;+0:5]-[N;H1;D2;+0:6]-[#6;+0:7]>>[*:1]-[N;H1;D2;+0:2]-[C;H0;D3;+0:3](=[O;H0;D1;+0:4])-[N;H0;D3;+0:6](-[#6;+0:5])-[#6;+0:7]
Urea synthesis via isocyanate and diazo	[*:1]-[N;H0;D2;+0:2]=[C;H0;D2;+0:3]=[O;H0;D1;+0:4].[N;H2;D1;+0:5]-[N;H1;D2;+0:6]-[#6;+0:7]>>[*:1]-[N;H1;D2;+0:2]-[C;H0;D3;+0:3](=[O;H0;D1;+0:4])-[N;H1;D2;+0:6]-[N;H1;D2;+0:6]-[#6;+0:7]
Urea synthesis via isocyanate and sulfonamide	[*:1]-[N;H0;D2;+0:2]=[C;H0;D2;+0:3]=[O;H0;D1;+0:4].[N;H2;D1;+0:5]-[S;H0;D4;+0:6]>>[*:1]-[N;H1;D2;+0:2]-[C;H0;D3;+0:3](=[O;H0;D1;+0:4])-[N;H1;D2;+0:6]-[S;H0;D4;+0:6]
Ackermann Reaction	[c;H1;D2;+0:1]:[c;H0;D3;+0:2]-[NX3;+0:3].[F,Cl,Br,I]-[c;H0;D3;+0:4]:[c;H0;D3;+0:5]-[F,Cl,Br,I]>>[c;H1;D2;+0:1]1:[c;H0;D3;+0:2]:[n;X3;+0:3]:[c;H0;D3;+0:4]:[c;H0;D3;+0:5]:1
Hydroxamic Synthesis	[#6;+0:1]-[C;H1;D2;+0:2]=[O;H0;D1;+0:3]>>[#6;+0:1]-[C;H0;D3;+0:2](=[O;H0;D1;+0:3])-[N;H1;D2;+0]-[O;H1;D1;+0]
Arens-van Dorp Synthesis	[C;H3;D1;+0:1]-[C;H2;D2;+0:2]-[O;H0;D2;+0:3]-[C;H0;D2;+0:4]#[C;H1;D1;+0:5].[*:6]-[C;H0;D3;+0:7](=[O;H0;D1;+0:8])-[c;H0;D3;+0:9]>>[C;H3;D1;+0:1]-[C;H2;D2;+0:2]-[O;H0;D2;+0:3]-[C;H0;D2;+0:4]#[C;H0;D2;+0:5]-[C;H0;D4;+0:7](-[*:6])(-[O;H1;D1;+0:8])-[c;H0;D3;+0:9]
Reductive carboxylation of aryl bromides	[c;H0;D3;+0:1]-[Br;D1;+0].[O;H0;D1;+0:2]=[C;H0;D2;+0:3]=[O;H0;D1;+0:4]>>[c;H0;D3;+0:1]-[C;H0;D3;+0:3](=[O;H0;D1;+0:2])-[O;H1;D1;+0:4]
Dehydration of amides to nitriles	[C;H0;D3;+0:1](=[O;H0;D1;+0])-[N;H2;D1;+0:2]>>[C;H0;D2;+0:1]#[N;H0;D1;+0:2]
Halide to nitrile conversion	[F,Cl,Br,I]-[#6;+0:1].[*]-[C;H0;D2;+0:2]#[N;H0;D1;+0:3]>>[#6;+0:1]-[C;H0;D2;+0:2]#[N;H0;D1;+0:3]
Halide to nitrile conversion	[F,Cl,Br,I]-[#6;+0:1].[C;H0;D1;-1:2]#[N;H0;D1;+0:3]>>[#6;+0:1]-[C;H0;D2;+0:2]#[N;H0;D1;+0:3]
Clemmensen ketone reduction	[C;H0;D3;+0:1]=[O;H0;D1;+0]>>[C;H2;D2;+0:1]
Clemmensen aldehyde reduction	[C;H1;D2;+0:1]=[O;H0;D1;+0]>>[C;H3;D1;+0:1]
{Pictet-Spengler}	[cH1:1]1:[c:2](-[CH2:7]-[CH2:8]-[NH2:9]):[c:3]:[c:4]:[c:5]:[c:6]:1.[#6:11]-[CH1;R0:10]=[OD1]>>[c:1]12:[c:2](-[CH2:7]-[CH2:8]-[NH1:9]-[C:10]-2(-[#6:11])):[c:3]:[c:4]:[c:5]:[c:6]:1
{benzimidazole_derivatives_carboxylic-acid/ester}	[c;r6:1](-[NH1;$(N-[#6]):2]):[c;r6:3](-[NH2:4]).[#6:6]-[C;R0:5](=[OD1])-[#8;H1,$(O-[CH3])]>>[c:3]2:[c:1]:[n:2]:[c:5](-[#6:6]):[n:4]@2
{benzimidazole_derivatives_aldehyde}	[c;r6:1](-[NH1;$(N-[#6]):2]):[c;r6:3](-[NH2:4]).[#6:6]-[CH1;R0:5](=[OD1])>>[c:3]2:[c:1]:[n:2]:[c:5](-[#6:6]):[n:4]@2
{benzothiazole}	[c;r6:1](-[SH1:2]):[c;r6:3](-[NH2:4]).[#6:6]-[CH1;R0:5](=[OD1])>>[c:3]2:[c:1]:[s:2]:[c:5](-[#6:6]):[n:4]@2
{benzoxazole_arom-aldehyde}	[c:1](-[OH1;$(Oc1ccccc1):2]):[c;r6:3](-[NH2:4]).[c:6]-[CH1;R0:5](=[OD1])>>[c:3]2:[c:1]:[o:2]:[c:5](-[c:6]):[n:4]@2
{benzoxazole_carboxylic-acid}	[c;r6:1](-[OH1:2]):[c;r6:3](-[NH2:4]).[#6:6]-[C;R0:5](=[OD1])-[OH1]>>[c:3]2:[c:1]:[o:2]:[c:5](-[#6:6]):[n:4]@2
{thiazole}	[#6:6]-[C;R0:1](=[OD1])-[CH1;R0:5](-[#6:7])-[*;#17,#35,#53].[NH2:2]-[C:3]=[SD1:4]>>[c:1]2(-[#6:6]):[n:2]:[c:3]:[s:4][c:5]([#6:7]):2
{Niementowski_quinazoline}	[c:1](-[C;$(C-c1ccccc1):2](=[OD1:3])-[OH1]):[c:4](-[NH2:5]).[N;!H0;!$(N-N);!$(N-C=N);!$(N(-C=O)-C=O):6]-[C;H1,$(C-[#6]):7]=[OD1]>>[c:4]2:[c:1]-[C:2](=[O:3])-[N:6]-[C:7]=[N:5]-2
{tetrazole_terminal}	[CH0;$(C-[#6]):1]#[NH0:2]>>[C:1]1=[N:2]-N-N=N-1
{tetrazole_connect_regioisomere_1}	[CH0;$(C-[#6]):1]#[NH0:2].[C;A;!$(C=O):3]-[*;#17,#35,#53]>>[C:1]1=[N:2]-N(-[C:3])-N=N-1
{tetrazole_connect_regioisomere_2}	[CH0;$(C-[#6]):1]#[NH0:2].[C;A;!$(C=O):3]-[*;#17,#35,#53]>>[C:1]1=[N:2]-N=N-N-1(-[C:3])
{Huisgen_Cu-catalyzed_1,4-subst}	[CH0;$(C-[#6]):1]#[CH1:2].[C;H1,H2;A;!$(C=O):3]-[*;#17,#35,#53,OH1]>>[C:1]1=[C:2]-N(-[C:3])-N=N-1
{Huisgen_Ru-catalyzed_1,5_subst}	[CH0;$(C-[#6]):1]#[CH1:2].[C;H1,H2;A;!$(C=O):3]-[*;#17,#35,#53,OH1]>>[C:1]1=[C:2]-N=NN(-[C:3])-1
{Huisgen_disubst-alkyne}	[CH0;$(C-[#6]):1]#[CH0;$(C-[#6]):2].[C;H1,H2;A;!$(C=O):3]-[*;#17,#35,#53,OH1]>>[C:1]1=[C:2]-N=NN(-[C:3])-1
{1,2,4-triazole_acetohydrazide}	[CH0;$(C-[#6]):1]#[NH0:2].[NH2:3]-[NH1:4]-[CH0;$(C-[#6]);R0:5]=[OD1]>>[N:2]1-[C:1]=[N:3]-[N:4]-[C:5]=1
{1,2,4-triazole_carboxylic-acid/ester}	[CH0;$(C-[#6]):1]#[NH0:2].[CH0;$(C-[#6]);R0:5](=[OD1])-[#8;H1,$(O-[CH3]),$(O-[CH2]-[CH3])]>>[N:2]1-[C:1]=N-N-[C:5]=1
{3-nitrile-pyridine}	[#6;!$([#6](-C=O)-C=O):4]-[CH0:1](=[OD1])-[C;H1&!$(C-[*;!#6])&!$(C-C(=O)O),H2:2]-[CH0;R0:3](=[OD1])-[#6;!$([#6](-C=O)-C=O):5]>>[c:1]1(-[#6:4]):[c:2]:[c:3](-[#6:5]):n:c(-O):c(-C#N):1
{spiro-chromanone}	[c:1](-[C;$(C-c1ccccc1):2](=[OD1:3])-[CH3:4]):[c:5](-[OH1:6]).[C;$(C1-[CH2]-[CH2]-[N,C]-[CH2]-[CH2]-1):7](=[OD1])>>[O:6]1-[c:5]:[c:1]-[C:2](=[OD1:3])-[C:4]-[C:7]-1
{pyrazole}	[#6;!$([#6](-C=O)-C=O):4]-[CH0:1](=[OD1])-[C;H1&!$(C-[*;!#6])&!$(C-C(=O)O),H2:2]-[CH0;R0:3](=[OD1])-[#6;!$([#6](-C=O)-C=O):5].[NH2:6]-[N;!H0;$(N-[#6]),H2:7]>>[C:1]1(-[#6:4])-[C:2]=[C:3](-[#6:5])-[N:7]-[N:6]=1
{phthalazinone}	[c;r6:1](-[C;$(C=O):6]-[OH1]):[c;r6:2]-[C;H1,$(C-C):3]=[OD1].[NH2:4]-[NH1;$(N-[#6]);!$(NC=[O,S,N]):5]>>[c:1]1:[c:2]-[C:3]=[N:4]-[N:5]-[C:6]-1
{Paal-Knorr pyrrole}	[#6:5]-[C;R0:1](=[OD1])-[C;H1,H2:2]-[C;H1,H2:3]-[C:4](=[OD1])-[#6:6].[NH2;$(N-[C,N]);!$(NC=[O,S,N]);!$(N([#6])[#6]);!$(N~N~N):7]>>[C:1]1(-[#6:5])=[C:2]-[C:3]=[C:4](-[#6:6])-[N:7]-1
{triaryl-imidazole}	[C;$(C-c1ccccc1):1](=[OD1])-[C;D3;$(C-c1ccccc1):2]~[O;D1,H1].[CH1;$(C-c):3]=[OD1]>>[C:1]1-N=[C:3]-[NH1]-[C:2]=1
{Fischer indole}	[NH1;$(N-c1ccccc1):1](-[NH2])-[c:5]:[cH1:4].[C;$(C([#6])[#6]):2](=[OD1])-[CH2;$(C([#6])[#6]);!$(C(C=O)C=O):3]>>[C:5]1-[N:1]-[C:2]=[C:3]-[C:4]:1
{Friedlaender chinoline}	[NH2;$(N-c1ccccc1):1]-[c:2]:[c:3]-[CH1:4]=[OD1].[C;$(C([#6])[#6]):6](=[OD1])-[CH2;$(C([#6])[#6]);!$(C(C=O)C=O):5]>>[N:1]1-[c:2]:[c:3]-[C:4]=[C:5]-[C:6]:1
{benzofuran}	[*;Br,I;$(*c1ccccc1)]-[c:1]:[c:2]-[OH1:3].[CH1:5]#[C;$(C-[#6]):4]>>[c:1]1:[c:2]-[O:3]-[C:4]=[C:5]-1
{benzothiophene}	[*;Br,I;$(*c1ccccc1)]-[c:1]:[c:2]-[SD2:3]-[CH3].[CH1:5]#[C;$(C-[#6]):4]>>[c:1]1:[c:2]-[S:3]-[C:4]=[C:5]-1
{indole}	[*;Br,I;$(*c1ccccc1)]-[c:1]:[c:2]-[NH2:3].[CH1:5]#[C;$(C-[#6]):4]>>[c:1]1:[c:2]-[N:3]-[C:4]=[C:5]-1
{oxadiazole}	[#6:6][C:5]#[#7;D1:4].[#6:1][C:2](=[OD1:3])[OH1]>>[#6:6][c:5]1[n:4][o:3][c:2]([#6:1])n1
{Williamson ether}	[#6;$([#6]~[#6]);!$([#6]=O):2][#8;H1:3].[Cl,Br,I][#6;H2;$([#6]~[#6]):4]>>[CH2:4][O:3][#6:2]
{reductive amination}	[#6:4]-[C;H1,$([CH0](-[#6])[#6]):1]=[OD1].[N;H2,$([NH1;D2](C)C);!$(N-[#6]=[*]):3]-[C:5]>>[#6:4][C:1]-[N:3]-[C:5]
{Suzuki}	[#6;H0;D3;$([#6](~[#6])~[#6]):1]B(O)O.[#6;H0;D3;$([#6](~[#6])~[#6]):2][Cl,Br,I]>>[#6:2][#6:1]
{piperidine_indole}	[c;H1:3]1:[c:4]:[c:5]:[c;H1:6]:[c:7]2:[nH:8]:[c:9]:[c;H1:1]:[c:2]:1:2.O=[C:10]1[#6;H2:11][#6;H2:12][N:13][#6;H2:14][#6;H2:15]1>>[#6;H2:12]3[#6;H1:11]=[C:10]([c:1]1:[c:9]:[n:8]:[c:7]2:[c:6]:[c:5]:[c:4]:[c:3]:[c:2]:1:2)[#6;H2:15][#6;H2:14][N:13]3
{Negishi}	[#6;$([#6]~[#6]);!$([#6]~[S,N,O,P]):1][Cl,Br,I].[Cl,Br,I][#6;$([#6]~[#6]);!$([#6]~[S,N,O,P]):2]>>[#6:2][#6:1]
{Mitsunobu_imide}	[C;H1&$(C([#6])[#6]),H2&$(C[#6]):1][OH1].[NH1;$(N(C=O)C=O):2]>>[C:1][N:2]
{Mitsunobu_phenole}	[C;H1&$(C([#6])[#6]),H2&$(C[#6]):1][OH1].[OH1;$(Oc1ccccc1):2]>>[C:1][O:2]
{Mitsunobu_sulfonamide}	[C;H1&$(C([#6])[#6]),H2&$(C[#6]):1][OH1].[NH1;$(N([#6])S(=O)=O):2]>>[C:1][N:2]
{Mitsunobu_tetrazole_1}	[C;H1&$(C([#6])[#6]),H2&$(C[#6]):1][OH1].[#7H1:2]1~[#7:3]~[#7:4]~[#7:5]~[#6:6]~1>>[C:1][#7:2]1:[#7:3]:[#7:4]:[#7:5]:[#6:6]:1
{Mitsunobu_tetrazole_2}	[C;H1&$(C([#6])[#6]),H2&$(C[#6]):1][OH1].[#7H1:2]1~[#7:3]~[#7:4]~[#7:5]~[#6:6]~1>>[#7H0:2]1:[#7:3]:[#7H0:4]([C:1]):[#7:5]:[#6:6]:1
{Mitsunobu_tetrazole_3}	[C;H1&$(C([#6])[#6]),H2&$(C[#6]):1][OH1].[#7:2]1~[#7:3]~[#7H1:4]~[#7:5]~[#6:6]~1>>[C:1][#7H0:2]1:[#7:3]:[#7H0:4]:[#7:5]:[#6:6]:1
{Mitsunobu_tetrazole_4}	[C;H1&$(C([#6])[#6]),H2&$(C[#6]):1][OH1].[#7:2]1~[#7:3]~[#7H1:4]~[#7:5]~[#6:6]~1>>[#7:2]1:[#7:3]:[#7:4]([C:1]):[#7:5]:[#6:6]:1
{Heck_terminal_vinyl}	[#6;c,$(C(=O)O),$(C#N):3][#6;H1:2]=[#6;H2:1].[#6;$([#6]=[#6]),$(c:c):4][Cl,Br,I]>>[#6:4]/[#6:1]=[#6:2]/[#6:3]
{Heck_non-terminal_vinyl}	[#6;c,$(C(=O)O),$(C#N):3][#6:2]([#6:5])=[#6;H1;$([#6][#6]):1].[#6;$([#6]=[#6]),$(c:c):4][Cl,Br,I]>>[#6:4][#6;H0:1]=[#6:2]([#6:5])[#6:3]
{Stille}	[#6;$(C=C-[#6]),$(c:c):1][Br,I].[Cl,Br,I][c:2]>>[c:2][#6:1]
{Grignard_carbonyl}	[#6:1][C:2]#[#7;D1].[Cl,Br,I][#6;$([#6]~[#6]);!$([#6]([Cl,Br,I])[Cl,Br,I]);!$([#6]=O):3]>>[#6:1][C:2](=O)[#6:3]
{Grignard_alcohol}	[#6:1][C;H1,$([C]([#6])[#6]):2]=[OD1:3].[Cl,Br,I][#6;$([#6]~[#6]);!$([#6]([Cl,Br,I])[Cl,Br,I]);!$([#6]=O):4]>>[C:1][#6:2]([OH1:3])[#6:4]
{Schotten-Baumann_amide}	[C;$(C=O):1][OH1].[N;$(N[#6]);!$(N=*);!$([N-]);!$(N#*);!$([ND3]);!$([ND4]);!$(N[O,N]);!$(N[C,S]=[S,O,N]):2]>>[C:1][N+0:2]
{sulfon_amide}	[S;$(S(=O)(=O)[C,N]):1][Cl].[N;$(NC);!$(N=*);!$([N-]);!$(N#*);!$([ND3]);!$([ND4]);!$(N[c,O]);!$(N[C,S]=[S,O,N]):2]>>[S:1][N+0:2]
{N-arylation_heterocycles}	[c:1]B(O)O.[nH1;+0;r5;!$(n[#6]=[O,S,N]);!$(n~n~n);!$(n~n~c~n);!$(n~c~n~n):2]>>[c:1][n:2]
{Wittig}	[#6:3]-[C;H1,$([CH0](-[#6])[#6]);!$(CC=O):1]=[OD1].[Cl,Br,I][C;H2;$(C-[#6]);!$(CC[I,Br]);!$(CCO[CH3]):2]>>[C:3][C:1]=[C:2]
{Buchwald-Hartwig}	[Cl,Br,I][c;$(c1:[c,n]:[c,n]:[c,n]:[c,n]:[c,n]:1):1].[N;$(NC)&!$(N=*)&!$([N-])&!$(N#*)&!$([ND3])&!$([ND4])&!$(N[c,O])&!$(N[C,S]=[S,O,N]),H2&$(Nc1:[c,n]:[c,n]:[c,n]:[c,n]:[c,n]:1):2]>>[c:1][N:2]
{imidazole}	[C;$(C([#6])[#6;!$([#6]Br)]):4](=[OD1])[CH;$(C([#6])[#6]):5]Br.[#7;H2:3][C;$(C(=N)(N)[c,#7]):2]=[#7;H1;D1:1]>>[C:4]1=[CH0:5][NH:3][C:2]=[N:1]1
{decarboxylative_coupling}	[c;$(c1[c;$(c[C,S,N](=[OD1])[*;R0;!OH1])]cccc1):1][C;$(C(=O)[O;H1])].[c;$(c1aaccc1):2][Cl,Br,I]>>[c:1][c:2]
{heteroaromatic_nuc_sub}	[c;!$(c1ccccc1);$(c1[n,c]c[n,c]c[n,c]1):1][Cl,F].[N;$(NC);!$(N=*);!$([N-]);!$(N#*);!$([ND3]);!$([ND4]);!$(N[c,O]);!$(N[C,S]=[S,O,N]):2]>>[c:1][N:2]
{nucl_sub_aromatic_ortho_nitro}	[c;$(c1c(N(~O)~O)cccc1):1][Cl,F].[N;$(NC);!$(N=*);!$([N-]);!$(N#*);!$([ND3]);!$([ND4]);!$(N[c,O]);!$(N[C,S]=[S,O,N]):2]>>[c:1][N:2]
{nucl_sub_aromatic_para_nitro}	[c;$(c1ccc(N(~O)~O)cc1):1][Cl,F].[N;$(NC);!$(N=*);!$([N-]);!$(N#*);!$([ND3]);!$([ND4]);!$(N[c,O]);!$(N[C,S]=[S,O,N]):2]>>[c:1][N:2]
{urea}	[N;$(N-[#6]):3]=[C;$(C=O):1].[N;$(N[#6]);!$(N=*);!$([N-]);!$(N#*);!$([ND3]);!$([ND4]);!$(N[O,N]);!$(N[C,S]=[S,O,N]):2]>>[N:3]-[C:1]-[N+0:2]
{thiourea}	[N;$(N-[#6]):3]=[C;$(C=S):1].[N;$(N[#6]);!$(N=*);!$([N-]);!$(N#*);!$([ND3]);!$([ND4]);!$(N[O,N]);!$(N[C,S]=[S,O,N]):2]>>[N:3]-[C:1]-[N+0:2]
Chlorination	[#6;+0:1].[*]-[Cl:2]>>[#6;+0:1]-[Cl:2]
Chlorination	[#6;+0:1].[Cl;-1:2]>>[#6;+0:1]-[Cl;+0:2]
Chlorination	[#6;+0:1].[Cl;+0:2]>>[#6;+0:1]-[Cl:2]
Chlorination	[O;H1;D1;+0:1].[*]-[Cl:2]>>[O;H0;D2;+0:1]-[Cl:2]
Chlorination	[N;H1;D2;+0:1].[*]-[Cl:2]>>[N;H0;+0:1]-[Cl:2]
Chlorination	[P;H1;+0:1].[*]-[Cl:2]>>[P;H0;+0:1]-[Cl:2]
Bromination	[#6;+0:1].[*]-[Br:2]>>[#6;+0:1]-[Br;+0:2]
Bromination	[#6;+0:1].[Br;-1:2]>>[#6;+0:1]-[Br;+0:2]
Bromination	[#6;+0:1].[Br;+0:2]>>[#6;+0:1]-[Br;+0:2]
Iodination	[#6;+0:1].[*]-[I:2]>>[#6;+0:1]-[I;+0:2]
Iodination	[#6;+0:1].[I;-1:2]>>[#6;+0:1]-[I;+0:2]
Iodination	[#6;+0:1].[I;+0:2]>>[#6;+0:1]-[I;+0:2]
Eschweiler-Clarke Primary Amine Methylation	[*:1]-[N;H2;D1;+0:2].[C;H2;D1;+0:3]=[O;H0;D1;+0]>>[*:1]-[N;H0;D3;+0:2](-[C;H3;D1+0:3])-[C;H3;D1+0:3]
Eschweiler-Clarke Secondary Amine Methylation	[*:1]-[N;H1;D2;+0:2]-[*:4].[C;H2;D1;+0:3]=[O;H0;D1;+0]>>[*:1]-[N;H0;D3;+0:2](-[C;H3;D1+0:3])-[*:4]
Eschweiler-Clarke Primary Amine Methylation	[*:1]-[N;H2;D1;+0:2].[C;H2;D1;+0:3]=[O;H0;D1;+0].[*]>>[*:1]-[N;H0;D3;+0:2](-[C;H3;D1+0:3])-[C;H3;D1+0:3]
Eschweiler-Clarke Secondary Amine Methylation	[*:1]-[N;H1;D2;+0:2]-[*:4].[C;H2;D1;+0:3]=[O;H0;D1;+0].[*]>>[*:1]-[N;H0;D3;+0:2](-[C;H3;D1+0:3])-[*:4]
Reductive methylation of primary amine with formaldehyde	[*:1]-[N;H2;D1;+0:2].[C;H2;D1;+0:3]=[O;H0;D1;+0]>>[*:1]-[N;H1;D2;+0:2]-[C;H3;D1+0:3]
Parnes methylation	[CX4;+0:1]-[C;H0;D3;+0:2](-[CX4;+0:3])=[CX3;+0:4].[CX4;+0]-[Si;H0;D4;+0]([CX4;+0])([CX4;+0])-[C;H3;D1;+0:5]>>[CX4;+0:1]-[C;H0;D3;+0:2](-[CX4;+0:3])(-[CX4;+0:4])-[C;H3;D1;+0:5]
N-methylation	[#7;H1;D2;+0:1].[*]-[C;H3;D1;+0:2]>>[#7;H0;D3;+0:1]-[C;H3;D1;+0:2]
S-methylation	[S;H1;D1;+0:1].[*]-[C;H3;D1;+0:2]>>[S;H0;D2;+0:1]-[C;H3;D1;+0:2]
O-methylation	[O;H1;D1;+0:1].[*]-[C;H3;D1;+0:2]>>[O;H0;D2;+0:1]-[C;H3;D1;+0:2]
C-methylation	[CX4;H1;D3;+0:1].[*]-[C;H3;D1;+0:2]>>[CX4;H0;D4;+0:1]-[C;H3;D1;+0:2]
C-methylation	[CX4;H2;D2;+0:1].[*]-[C;H3;D1;+0:2]>>[CX4;H1;D3;+0:1]-[C;H3;D1;+0:2]
C-methylation	[CX4;H3;D1;+0:1].[*]-[C;H3;D1;+0:2]>>[CX4;H2;D2;+0:1]-[C;H3;D1;+0:2]
C-methylation	[#6X3;H1;D2;+0:1].[*]-[C;H3;D1;+0:2]>>[#6X3;H0;D3;+0:1]-[C;H3;D1;+0:2]
C-methylation	[#6X3;H1;D2;+0:1].[*]-[C;H3;D1;+0:2]>>[#6X4;H1;D3;+0:1]-[C;H3;D1;+0:2]
Oxime formation from hydroxylamine and ketone/aldehyde	[CX3;+0:1]=[O;H0;D1;+0].[N;H2;D1;+0:2]-[O;H1;D1;+0:3]>>[CX3;+0:1]=[N;H0;D2;+0:2]-[O;H1;D1;+0:3]

## Sheet: Sheet2
{Sonogashira}	[#6;$(C=C-[#6]),$(c:c):1][Br,I].[CH1;$(C#CC):2]>>[#6:1][C:2]
